# Supplementary material for: Divergent regulation of KCNQ1/E1 by targeted recruitment of protein kinase A to distinct sites on the channel complex
Source: eLife. 2023 Aug 31;12:e83466. doi: 10.7554/eLife.83466 (PMC10499372; doi:10.7554/eLife.83466)
Supplement: Figure 1—source data 1. [file elife-83466-fig1-data1.zip › Figure 1 - source data 1.xlsx]

## Sheet: Figure 1B +cAMP OA
		2019_10_16_0000			2019_10_16_0001		2019_10_16_0004		2019_10_16_0009		2019_10_16_0010		2019_10_22_0007		2019_10_23_0003		2019_10_23_0005		2019_10_23_0010		2019_10_23_0012		2019_10_23_0013
		Time	Current	Current Density	Current	Current Density	Current	Current Density	Current	Current Density	Current	Current Density	Current	Current Density	Current	Current Density	Current	Current Density	Current	Current Density	Current	Current Density	Current	Current Density	Average Current	Average current density
		0	-116.577	-3.64304	-201.416	-5.44368	-396.118	-9.90295	-208.13	-4.33604	-238.037	-5.28971	-603.638	-18.8637	-498.657	-17.8092	-509.644	-21.2351	-451.05	-16.1089	-347.9	-11.9966	-401.611	-12.9552		-11.5986
		0.5	-114.136	-3.56674	-203.857	-5.50966	-401.001	-10.025	-211.792	-4.41233	-232.544	-5.16764	-616.455	-19.2642	-485.229	-17.3296	-492.554	-20.5231	-434.57	-15.5204	-341.187	-11.7651	-410.767	-13.2505		-11.4849
		1	-117.188	-3.66211	-213.623	-5.7736	-396.729	-9.91821	-214.844	-4.47591	-232.544	-5.16764	-617.065	-19.2833	-485.84	-17.3514	-501.099	-20.8791	-432.739	-15.455	-343.628	-11.8492	-394.897	-12.7386		-11.5049
		1.5	-122.681	-3.83377	-206.299	-5.57564	-389.404	-9.73511	-215.454	-4.48863	-231.323	-5.14052	-610.962	-19.0926	-479.736	-17.1334	-516.357	-21.5149	-440.063	-15.7166	-342.407	-11.8071	-391.846	-12.6402		-11.5162
		2	-121.46	-3.79562	-196.533	-5.31171	-396.729	-9.91821	-212.402	-4.42505	-234.985	-5.2219	-603.027	-18.8446	-483.398	-17.2642	-511.475	-21.3114	-452.881	-16.1743	-341.187	-11.7651	-408.936	-13.1915		-11.5658
		2.5	-117.188	-3.66211	-200.195	-5.41068	-401.001	-10.025	-213.623	-4.45048	-232.544	-5.16764	-610.962	-19.0926	-499.878	-17.8528	-521.24	-21.7183	-458.374	-16.3705	-347.29	-11.9755	-401.001	-12.9355		-11.6965
		3	-114.746	-3.58582	-199.585	-5.39419	-395.508	-9.8877	-217.285	-4.52677	-228.271	-5.0727	-596.924	-18.6539	-500.488	-17.8746	-518.799	-21.6166	-455.322	-16.2615	-361.328	-12.4596	-398.56	-12.8568		-11.6536
		3.5	-115.967	-3.62396	-201.416	-5.44368	-394.897	-9.87244	-211.792	-4.41233	-225.83	-5.01845	-595.093	-18.5966	-499.268	-17.831	-516.968	-21.5403	-469.971	-16.7847	-355.225	-12.2491	-407.104	-13.1324		-11.6823
		4	-113.525	-3.54767	-200.806	-5.42718	-398.56	-9.96399	-216.675	-4.51406	-220.337	-4.89638	-593.262	-18.5394	-513.916	-18.3541	-518.188	-21.5912	-465.088	-16.6103	-350.342	-12.0808	-404.053	-13.034		-11.6872
		4.5	-120.85	-3.77655	-200.195	-5.41068	-390.625	-9.76562	-217.285	-4.52677	-227.661	-5.05914	-604.858	-18.9018	-498.657	-17.8092	-500.488	-20.8537	-462.646	-16.5231	-342.407	-11.8071	-388.794	-12.5417		-11.5432
		5	-123.901	-3.87192	-205.688	-5.55915	-390.625	-9.76562	-217.896	-4.53949	-222.168	-4.93707	-596.313	-18.6348	-515.747	-18.4195	-493.164	-20.5485	-453.491	-16.1961	-343.628	-11.8492	-408.325	-13.1718		-11.5903
		5.5	-120.239	-3.75748	-197.144	-5.3282	-397.339	-9.93347	-217.285	-4.52677	-222.778	-4.95063	-603.638	-18.8637	-514.526	-18.3759	-510.864	-21.286	-449.219	-16.0435	-334.473	-11.5335	-402.222	-12.9749		-11.5976
		6	-120.239	-3.75748	-202.637	-5.47667	-400.391	-10.0098	-216.064	-4.50134	-223.999	-4.97776	-585.327	-18.2915	-512.695	-18.3105	-514.526	-21.4386	-441.895	-15.7819	-338.745	-11.6809	-396.118	-12.778		-11.5459
		6.5	-122.07	-3.8147	-210.571	-5.69112	-390.625	-9.76562	-216.064	-4.50134	-232.544	-5.16764	-601.196	-18.7874	-494.385	-17.6566	-516.357	-21.5149	-442.505	-15.8037	-335.693	-11.5756	-402.832	-12.9946		-11.5703
		7	-120.85	-3.77655	-193.481	-5.22923	-395.508	-9.8877	-212.402	-4.42505	-226.44	-5.03201	-607.91	-18.9972	-477.295	-17.0462	-523.682	-21.8201	-446.167	-15.9345	-329.59	-11.3652	-388.794	-12.5417		-11.4596
		7.5	-120.239	-3.75748	-188.599	-5.09726	-390.015	-9.75037	-209.351	-4.36147	-226.44	-5.03201	-611.572	-19.1116	-482.788	-17.2424	-529.175	-22.049	-449.219	-16.0435	-336.304	-11.5967	-394.897	-12.7386		-11.5255
		8	-119.019	-3.71933	-191.04	-5.16324	-392.456	-9.8114	-210.571	-4.3869	-228.271	-5.0727	-606.689	-18.959	-510.864	-18.2452	-524.292	-21.8455	-446.167	-15.9345	-330.811	-11.4073	-401.001	-12.9355		-11.5891
		8.5	-115.967	-3.62396	-197.144	-5.3282	-393.066	-9.82666	-207.52	-4.32332	-228.882	-5.08626	-607.91	-18.9972	-514.526	-18.3759	-513.916	-21.4132	-453.491	-16.1961	-337.524	-11.6388	-422.363	-13.6246		-11.6758
		9	-112.305	-3.50952	-190.43	-5.14675	-382.08	-9.552	-210.571	-4.3869	-231.323	-5.14052	-599.976	-18.7492	-515.747	-18.4195	-516.357	-21.5149	-439.453	-15.6948	-354.614	-12.2281	-407.715	-13.1521		-11.5904
		9.5	-115.356	-3.60489	-195.923	-5.29521	-390.015	-9.75037	-214.233	-4.4632	-234.985	-5.2219	-603.638	-18.8637	-493.774	-17.6348	-530.396	-22.0998	-433.96	-15.4986	-336.914	-11.6177	-391.235	-12.6205		-11.5155
		10	-115.356	-3.60489	-192.261	-5.19624	-393.066	-9.82666	-211.182	-4.39962	-238.647	-5.30328	-620.728	-19.3977	-501.099	-17.8964	-527.344	-21.9727	-449.219	-16.0435	-340.576	-11.744	-373.535	-12.0495		-11.585
		10.5	-112.915	-3.52859	-200.806	-5.42718	-387.573	-9.68933	-206.299	-4.29789	-239.868	-5.3304	-607.91	-18.9972	-501.709	-17.9182	-522.461	-21.7692	-453.491	-16.1961	-352.173	-12.1439	-378.418	-12.207		-11.5914
		11	-118.408	-3.70026	-198.364	-5.3612	-392.456	-9.8114	-202.637	-4.2216	-237.427	-5.27615	-604.248	-18.8828	-520.02	-18.5721	-515.747	-21.4895	-446.167	-15.9345	-366.211	-12.628	-385.742	-12.4433		-11.6655
		11.5	-115.967	-3.62396	-197.144	-5.3282	-393.066	-9.82666	-201.416	-4.19617	-238.647	-5.30328	-595.703	-18.6157	-514.526	-18.3759	-502.319	-20.93	-447.998	-15.9999	-368.652	-12.7121	-385.742	-12.4433		-11.5778
		12	-114.136	-3.56674	-202.637	-5.47667	-391.235	-9.78088	-204.468	-4.25975	-232.544	-5.16764	-614.014	-19.1879	-522.461	-18.6593	-516.357	-21.5149	-446.167	-15.9345	-354.004	-12.207	-391.846	-12.6402		-11.6723
		12.5	-111.694	-3.49045	-197.144	-5.3282	-397.339	-9.93347	-208.13	-4.33604	-234.375	-5.20833	-596.924	-18.6539	-504.761	-18.0272	-523.682	-21.8201	-449.829	-16.0653	-364.99	-12.5859	-378.418	-12.207		-11.6051
		13	-111.084	-3.47137	-195.312	-5.27872	-393.677	-9.84192	-204.468	-4.25975	-226.44	-5.03201	-589.6	-18.425	-508.423	-18.158	-507.812	-21.1589	-462.036	-16.5013	-359.497	-12.3965	-384.521	-12.4039		-11.5388
		13.5	-111.084	-3.47137	-197.754	-5.3447	-387.573	-9.68933	-204.468	-4.25975	-221.558	-4.9235	-597.534	-18.6729	-502.319	-17.94	-507.812	-21.1589	-457.764	-16.3487	-350.342	-12.0808	-390.015	-12.5811		-11.4974
		14	-112.305	-3.50952	-190.43	-5.14675	-386.353	-9.65881	-198.975	-4.1453	-223.389	-4.96419	-593.262	-18.5394	-496.826	-17.7438	-508.423	-21.1843	-468.75	-16.7411	-362.549	-12.5017	-399.78	-12.8961		-11.5483
		14.5	-112.305	-3.50952	-197.754	-5.3447	-386.963	-9.67407	-206.299	-4.29789	-228.271	-5.0727	-605.469	-18.9209	-512.695	-18.3105	-489.502	-20.3959	-460.205	-16.4359	-360.718	-12.4385	-393.677	-12.6993		-11.5545
		15	-112.915	-3.52859	-216.675	-5.85608	-391.846	-9.79614	-207.52	-4.32332	-226.44	-5.03201	-595.703	-18.6157	-499.878	-17.8528	-485.84	-20.2433	-469.971	-16.7847	-345.459	-11.9124	-386.963	-12.4827		-11.4934
		15.5	-115.356	-3.60489	-202.026	-5.46017	-391.846	-9.79614	-207.52	-4.32332	-227.051	-5.04557	-592.041	-18.5013	-487.671	-17.4168	-486.45	-20.2688	-474.243	-16.9373	-346.68	-11.9545	-399.78	-12.8961		-11.4732
		16	-114.746	-3.58582	-187.988	-5.08076	-391.846	-9.79614	-204.468	-4.25975	-233.154	-5.18121	-601.196	-18.7874	-497.437	-17.7656	-485.84	-20.2433	-465.698	-16.6321	-347.9	-11.9966	-396.729	-12.7977		-11.466
		16.5	-115.967	-3.62396	-194.092	-5.24572	-384.521	-9.61304	-204.468	-4.25975	-236.206	-5.24902	-593.872	-18.5585	-499.268	-17.831	-481.567	-20.0653	-474.854	-16.9591	-349.731	-12.0597	-406.494	-13.1127		-11.5071
		17	-116.577	-3.64304	-200.195	-5.41068	-377.197	-9.42993	-202.026	-4.20888	-233.154	-5.18121	-591.431	-18.4822	-495.605	-17.7002	-490.112	-20.4213	-465.088	-16.6103	-361.938	-12.4806	-396.118	-12.778		-11.486
		17.5	-114.746	-3.58582	-190.43	-5.14675	-381.47	-9.53674	-202.026	-4.20888	-231.934	-5.15408	-581.665	-18.177	-480.347	-17.1552	-506.592	-21.108	-468.14	-16.7193	-360.718	-12.4385	-408.936	-13.1915		-11.4929
		18	-115.356	-3.60489	-202.637	-5.47667	-383.301	-9.58252	-202.637	-4.2216	-227.661	-5.05914	-590.82	-18.4631	-494.385	-17.6566	-498.657	-20.7774	-471.191	-16.8283	-354.614	-12.2281	-405.273	-13.0733		-11.5429
		18.5	-120.85	-3.77655	-201.416	-5.44368	-386.963	-9.67407	-206.909	-4.31061	-227.661	-5.05914	-580.444	-18.1389	-504.15	-18.0054	-501.709	-20.9045	-467.529	-16.6975	-350.342	-12.0808	-405.884	-13.093		-11.5622
		19	-119.629	-3.7384	-197.754	-5.3447	-379.639	-9.49097	-203.857	-4.24703	-225.83	-5.01845	-608.521	-19.0163	-491.943	-17.5694	-515.747	-21.4895	-466.919	-16.6757	-353.394	-12.186	-396.118	-12.778		-11.5958
		19.5	-117.798	-3.68118	-190.43	-5.14675	-385.742	-9.64355	-206.299	-4.29789	-228.882	-5.08626	-603.638	-18.8637	-504.761	-18.0272	-509.033	-21.2097	-477.295	-17.0462	-346.069	-11.9334	-393.677	-12.6993		-11.6032
		20	-117.798	-3.68118	-204.468	-5.52616	-390.015	-9.75037	-206.909	-4.31061	-231.934	-5.15408	-591.431	-18.4822	-496.216	-17.722	-514.526	-21.4386	-473.022	-16.8937	-338.745	-11.6809	-379.639	-12.2464		-11.5351
		20.5	-117.188	-3.66211	-209.961	-5.67462	-382.69	-9.56726	-210.571	-4.3869	-229.492	-5.09983	-600.586	-18.7683	-494.385	-17.6566	-504.761	-21.0317	-460.815	-16.4577	-340.576	-11.744	-388.184	-12.5221		-11.5065
		21	-114.746	-3.58582	-203.247	-5.49316	-382.69	-9.56726	-209.961	-4.37419	-230.103	-5.11339	-604.858	-18.9018	-491.943	-17.5694	-496.826	-20.7011	-451.05	-16.1089	-338.745	-11.6809	-379.639	-12.2464		-11.3948
		21.5	-118.408	-3.70026	-210.571	-5.69112	-388.794	-9.71985	-206.909	-4.31061	-228.882	-5.08626	-608.521	-19.0163	-490.723	-17.5258	-505.371	-21.0571	-455.322	-16.2615	-341.187	-11.7651	-387.573	-12.5024		-11.5124
		22	-115.356	-3.60489	-205.078	-5.54265	-384.521	-9.61304	-207.52	-4.32332	-230.103	-5.11339	-612.793	-19.1498	-494.385	-17.6566	-516.357	-21.5149	-454.102	-16.2179	-336.914	-11.6177	-405.884	-13.093		-11.5861
		22.5	-116.577	-3.64304	-217.896	-5.88907	-385.132	-9.6283	-212.402	-4.42505	-226.44	-5.03201	-621.948	-19.4359	-489.502	-17.4822	-505.371	-21.0571	-447.388	-15.9781	-336.304	-11.5967	-407.715	-13.1521		-11.5745
		23	-120.239	-3.75748	-198.975	-5.37769	-390.625	-9.76562	-214.844	-4.47591	-228.271	-5.0727	-604.248	-18.8828	-494.385	-17.6566	-493.164	-20.5485	-453.491	-16.1961	-329.59	-11.3652	-396.729	-12.7977		-11.4451
		23.5	-121.46	-3.79562	-209.351	-5.65812	-383.301	-9.58252	-214.233	-4.4632	-230.713	-5.12695	-612.183	-19.1307	-488.281	-17.4386	-499.268	-20.8028	-448.608	-16.0217	-342.407	-11.8071	-396.729	-12.7977		-11.5114
		24	-119.019	-3.71933	-191.65	-5.17974	-390.015	-9.75037	-212.402	-4.42505	-234.375	-5.20833	-618.286	-19.3214	-487.061	-17.395	-501.709	-20.9045	-442.505	-15.8037	-344.238	-11.8703	-400.391	-12.9158		-11.4994
		24.5	-117.188	-3.66211	-205.688	-5.55915	-381.47	-9.53674	-219.727	-4.57764	-239.258	-5.31684	-622.559	-19.455	-488.892	-17.4604	-503.54	-20.9808	-456.543	-16.3051	-341.797	-11.7861	-402.222	-12.9749		-11.6013
		25	-116.577	-3.64304	-200.195	-5.41068	-382.08	-9.552	-217.896	-4.53949	-230.103	-5.11339	-632.935	-19.7792	-485.84	-17.3514	-493.164	-20.5485	-457.764	-16.3487	-358.276	-12.3544	-393.677	-12.6993		-11.5764
		25.5	-120.85	-3.77655	-202.026	-5.46017	-382.69	-9.56726	-214.233	-4.4632	-229.492	-5.09983	-633.545	-19.7983	-487.671	-17.4168	-491.333	-20.4722	-457.153	-16.3269	-352.783	-12.1649	-404.663	-13.0536		-11.6
		26	-122.07	-3.8147	-208.74	-5.64163	-386.353	-9.65881	-219.116	-4.56492	-230.713	-5.12695	-633.545	-19.7983	-485.229	-17.3296	-498.047	-20.752	-450.439	-16.0871	-346.68	-11.9545	-411.987	-13.2899		-11.638
		26.5	-124.512	-3.89099	-210.571	-5.69112	-385.742	-9.64355	-213.013	-4.43776	-226.44	-5.03201	-640.869	-20.0272	-484.009	-17.286	-496.826	-20.7011	-443.726	-15.8473	-361.938	-12.4806	-398.56	-12.8568		-11.6268
		27	-126.953	-3.96729	-210.571	-5.69112	-385.132	-9.6283	-214.233	-4.4632	-222.778	-4.95063	-637.817	-19.9318	-479.126	-17.1116	-501.099	-20.8791	-459.595	-16.4141	-366.821	-12.649	-399.78	-12.8961		-11.6893
		27.5	-124.512	-3.89099	-200.195	-5.41068	-392.456	-9.8114	-218.506	-4.55221	-225.83	-5.01845	-638.428	-19.9509	-493.164	-17.613	-515.137	-21.464	-446.167	-15.9345	-352.173	-12.1439	-399.17	-12.8764		-11.697
		28	-121.46	-3.79562	-201.416	-5.44368	-383.301	-9.58252	-214.844	-4.47591	-228.882	-5.08626	-615.234	-19.2261	-496.216	-17.722	-494.995	-20.6248	-443.726	-15.8473	-349.121	-12.0387	-391.846	-12.6402		-11.4985
		28.5	-117.798	-3.68118	-187.378	-5.06427	-385.742	-9.64355	-214.844	-4.47591	-235.596	-5.23546	-620.728	-19.3977	-491.943	-17.5694	-490.723	-20.4468	-445.557	-15.9127	-346.68	-11.9545	-391.235	-12.6205		-11.4547
		29	-117.188	-3.66211	-196.533	-5.31171	-390.625	-9.76562	-222.168	-4.6285	-236.206	-5.24902	-634.155	-19.8174	-488.892	-17.4604	-482.178	-20.0907	-433.35	-15.4768	-354.004	-12.207	-390.625	-12.6008		-11.4791
		29.5	-116.577	-3.64304	-186.157	-5.03128	-391.846	-9.79614	-231.323	-4.81923	-231.323	-5.14052	-626.221	-19.5694	-493.774	-17.6348	-487.671	-20.3196	-446.167	-15.9345	-369.873	-12.7542	-400.391	-12.9158		-11.5962
		30	-117.798	-3.68118	-196.533	-5.31171	-386.353	-9.65881	-227.051	-4.73022	-228.882	-5.08626	-614.624	-19.207	-493.774	-17.6348	-490.723	-20.4468	-446.777	-15.9563	-363.77	-12.5438	-385.742	-12.4433		-11.5182
		30.5	-119.019	-3.71933	-195.923	-5.29521	-389.404	-9.73511	-223.389	-4.65393	-231.934	-5.15408	-632.324	-19.7601	-474.854	-16.9591	-487.671	-20.3196	-442.505	-15.8037	-357.056	-12.3123	-394.287	-12.7189		-11.4938
		31	-120.85	-3.77655	-200.806	-5.42718	-386.963	-9.67407	-227.661	-4.74294	-230.103	-5.11339	-628.052	-19.6266	-500.488	-17.8746	-481.567	-20.0653	-452.881	-16.1743	-361.328	-12.4596	-403.442	-13.0143		-11.6317
		31.5	-117.798	-3.68118	-206.299	-5.57564	-386.963	-9.67407	-223.389	-4.65393	-233.154	-5.18121	-621.948	-19.4359	-496.826	-17.7438	-484.619	-20.1925	-450.439	-16.0871	-360.107	-12.4175	-417.48	-13.4671		-11.6464
		32	-112.305	-3.50952	-206.909	-5.59214	-390.625	-9.76562	-218.506	-4.55221	-231.934	-5.15408	-635.986	-19.8746	-518.799	-18.5285	-482.178	-20.0907	-442.505	-15.8037	-362.549	-12.5017	-416.87	-13.4474		-11.7109
		32.5	-111.084	-3.47137	-205.688	-5.55915	-387.573	-9.68933	-216.675	-4.51406	-230.103	-5.11339	-644.531	-20.1416	-510.864	-18.2452	-485.229	-20.2179	-437.622	-15.6294	-362.549	-12.5017	-385.742	-12.4433		-11.5933
		33	-106.201	-3.31879	-199.585	-5.39419	-390.625	-9.76562	-223.389	-4.65393	-228.271	-5.0727	-635.986	-19.8746	-510.864	-18.2452	-488.892	-20.3705	-438.232	-15.6512	-353.394	-12.186	-384.521	-12.4039		-11.5397
		33.5	-113.525	-3.54767	-214.233	-5.79009	-393.066	-9.82666	-223.999	-4.66665	-230.103	-5.11339	-620.117	-19.3787	-498.657	-17.8092	-485.229	-20.2179	-430.908	-15.3896	-344.849	-11.8913	-391.235	-12.6205		-11.4774
		34	-115.356	-3.60489	-206.909	-5.59214	-396.118	-9.90295	-221.558	-4.61578	-228.882	-5.08626	-627.441	-19.6075	-493.774	-17.6348	-496.826	-20.7011	-442.505	-15.8037	-346.68	-11.9545	-394.287	-12.7189		-11.5657
		34.5	-118.408	-3.70026	-200.806	-5.42718	-392.456	-9.8114	-221.558	-4.61578	-226.44	-5.03201	-653.687	-20.4277	-484.619	-17.3078	-497.437	-20.7265	-431.519	-15.4114	-339.966	-11.723	-396.118	-12.778		-11.5419
		35	-117.798	-3.68118	-206.909	-5.59214	-397.339	-9.93347	-222.778	-4.64122	-225.83	-5.01845	-629.272	-19.6648	-482.178	-17.2206	-492.554	-20.5231	-442.505	-15.8037	-346.68	-11.9545	-406.494	-13.1127		-11.5587
		35.5	-118.408	-3.70026	-211.182	-5.70761	-392.456	-9.8114	-223.999	-4.66665	-226.44	-5.03201	-627.441	-19.6075	-493.164	-17.613	-476.685	-19.8619	-443.726	-15.8473	-346.069	-11.9334	-404.053	-13.034		-11.5286
		36	-114.746	-3.58582	-215.454	-5.82308	-391.235	-9.78088	-215.454	-4.48863	-231.934	-5.15408	-634.766	-19.8364	-490.112	-17.504	-480.957	-20.0399	-440.674	-15.7384	-341.797	-11.7861	-393.066	-12.6796		-11.4924
		36.5	-117.798	-3.68118	-214.233	-5.79009	-383.301	-9.58252	-213.013	-4.43776	-227.051	-5.04557	-628.662	-19.6457	-485.84	-17.3514	-496.826	-20.7011	-433.96	-15.4986	-343.018	-11.8282	-397.949	-12.8371		-11.4908
		37	-114.136	-3.56674	-210.571	-5.69112	-391.235	-9.78088	-213.013	-4.43776	-230.103	-5.11339	-614.624	-19.207	-496.826	-17.7438	-494.995	-20.6248	-450.439	-16.0871	-350.342	-12.0808	-400.391	-12.9158		-11.5681
		37.5	-111.084	-3.47137	-205.078	-5.54265	-394.287	-9.85718	-210.571	-4.3869	-231.934	-5.15408	-615.845	-19.2451	-492.554	-17.5912	-493.164	-20.5485	-446.167	-15.9345	-347.9	-11.9966	-411.987	-13.2899		-11.5471
		38	-109.253	-3.41415	-213.013	-5.7571	-387.573	-9.68933	-207.52	-4.32332	-234.985	-5.2219	-606.079	-18.94	-502.319	-17.94	-498.047	-20.752	-444.946	-15.8909	-352.173	-12.1439	-403.442	-13.0143		-11.5533
		38.5	-109.253	-3.41415	-203.247	-5.49316	-381.47	-9.53674	-208.74	-4.34875	-237.427	-5.27615	-621.948	-19.4359	-512.695	-18.3105	-496.216	-20.6757	-446.777	-15.9563	-361.328	-12.4596	-404.663	-13.0536		-11.6328
		39	-109.253	-3.41415	-197.144	-5.3282	-382.08	-9.552	-211.792	-4.41233	-237.427	-5.27615	-634.766	-19.8364	-518.799	-18.5285	-498.657	-20.7774	-447.998	-15.9999	-351.562	-12.1228	-394.897	-12.7386		-11.6351
		39.5	-111.084	-3.47137	-208.74	-5.64163	-375.977	-9.39941	-213.013	-4.43776	-240.479	-5.34397	-629.883	-19.6838	-508.423	-18.158	-503.54	-20.9808	-443.115	-15.8255	-357.666	-12.3333	-403.442	-13.0143		-11.6627
		40	-113.525	-3.54767	-196.533	-5.31171	-372.314	-9.30786	-213.013	-4.43776	-245.972	-5.46604	-631.104	-19.722	-509.644	-18.2016	-502.93	-20.9554	-444.336	-15.8691	-358.887	-12.3754	-404.053	-13.034		-11.6571
		40.5	-115.967	-3.62396	-214.233	-5.79009	-373.535	-9.33838	-214.233	-4.4632	-238.647	-5.30328	-635.376	-19.8555	-521.851	-18.6375	-484.619	-20.1925	-446.777	-15.9563	-352.173	-12.1439	-418.701	-13.5065		-11.7101
		41	-114.136	-3.56674	-217.285	-5.87257	-376.587	-9.41467	-215.454	-4.48863	-239.868	-5.3304	-636.597	-19.8936	-535.278	-19.1171	-499.878	-20.8282	-444.336	-15.8691	-355.835	-12.2702	-401.611	-12.9552		-11.7824
		41.5	-114.136	-3.56674	-219.116	-5.92206	-379.028	-9.47571	-212.402	-4.42505	-242.92	-5.39822	-626.221	-19.5694	-512.085	-18.2887	-492.554	-20.5231	-446.777	-15.9563	-361.938	-12.4806	-397.339	-12.8174		-11.6748
		42	-118.408	-3.70026	-207.52	-5.60864	-382.08	-9.552	-207.52	-4.32332	-245.972	-5.46604	-631.714	-19.7411	-506.592	-18.0926	-504.15	-21.0063	-435.791	-15.564	-377.808	-13.0278	-396.729	-12.7977		-11.7163
		42.5	-119.629	-3.7384	-209.961	-5.67462	-383.911	-9.59778	-204.468	-4.25975	-249.634	-5.54742	-637.207	-19.9127	-501.099	-17.8964	-493.774	-20.5739	-437.012	-15.6076	-375.366	-12.9437	-403.442	-13.0143		-11.706
		43	-117.188	-3.66211	-212.402	-5.7406	-378.418	-9.46045	-208.74	-4.34875	-247.192	-5.49316	-625.61	-19.5503	-508.423	-18.158	-494.995	-20.6248	-440.063	-15.7166	-375.366	-12.9437	-402.832	-12.9946		-11.6994
		43.5	-116.577	-3.64304	-211.182	-5.70761	-385.132	-9.6283	-207.52	-4.32332	-241.699	-5.37109	-609.131	-19.0353	-498.657	-17.8092	-501.099	-20.8791	-438.232	-15.6512	-370.483	-12.7753	-393.066	-12.6796		-11.5912
		44	-116.577	-3.64304	-210.571	-5.69112	-385.742	-9.64355	-209.351	-4.36147	-233.154	-5.18121	-632.324	-19.7601	-503.54	-17.9836	-493.774	-20.5739	-433.35	-15.4768	-380.859	-13.1331	-407.715	-13.1521		-11.6909
		44.5	-114.746	-3.58582	-202.026	-5.46017	-388.794	-9.71985	-211.182	-4.39962	-229.492	-5.09983	-639.648	-19.989	-513.916	-18.3541	-488.281	-20.3451	-436.401	-15.5858	-358.276	-12.3544	-397.339	-12.8174		-11.6101
		45	-116.577	-3.64304	-209.961	-5.67462	-393.677	-9.84192	-207.52	-4.32332	-225.22	-5.00488	-625	-19.5312	-508.423	-18.158	-488.892	-20.3705	-429.077	-15.3242	-338.135	-11.6598	-401.611	-12.9552		-11.4988
		45.5	-112.915	-3.52859	-209.961	-5.67462	-393.066	-9.82666	-211.792	-4.41233	-229.492	-5.09983	-625.61	-19.5503	-496.826	-17.7438	-504.761	-21.0317	-431.519	-15.4114	-335.083	-11.5546	-403.442	-13.0143		-11.5316
		46	-117.798	-3.68118	-214.233	-5.79009	-392.456	-9.8114	-210.571	-4.3869	-225.83	-5.01845	-614.624	-19.207	-499.878	-17.8528	-488.892	-20.3705	-425.415	-15.1934	-332.642	-11.4704	-401.611	-12.9552		-11.4307
		46.5	-116.577	-3.64304	-204.468	-5.52616	-386.353	-9.65881	-216.675	-4.51406	-227.661	-5.05914	-618.896	-19.3405	-491.333	-17.5476	-503.54	-20.9808	-440.063	-15.7166	-330.811	-11.4073	-409.546	-13.2112		-11.5096
		47	-117.188	-3.66211	-210.571	-5.69112	-385.742	-9.64355	-219.116	-4.56492	-230.103	-5.11339	-637.817	-19.9318	-494.995	-17.6784	-514.526	-21.4386	-446.777	-15.9563	-333.252	-11.4914	-414.429	-13.3687		-11.6855
		47.5	-120.239	-3.75748	-209.961	-5.67462	-374.756	-9.3689	-222.168	-4.6285	-228.271	-5.0727	-631.104	-19.722	-485.84	-17.3514	-508.423	-21.1843	-445.557	-15.9127	-338.135	-11.6598	-414.429	-13.3687		-11.6092
		48	-118.408	-3.70026	-200.195	-5.41068	-375.366	-9.38416	-219.116	-4.56492	-228.271	-5.0727	-645.142	-20.1607	-494.385	-17.6566	-512.085	-21.3369	-449.829	-16.0653	-327.759	-11.302	-418.091	-13.4868		-11.6492
		48.5	-117.188	-3.66211	-208.74	-5.64163	-378.418	-9.46045	-220.947	-4.60307	-238.647	-5.30328	-632.935	-19.7792	-502.93	-17.9618	-509.644	-21.2351	-441.284	-15.7601	-336.304	-11.5967	-418.091	-13.4868		-11.6809
		49	-112.915	-3.52859	-200.195	-5.41068	-386.963	-9.67407	-212.402	-4.42505	-238.037	-5.28971	-628.052	-19.6266	-499.268	-17.831	-501.099	-20.8791	-444.336	-15.8691	-336.304	-11.5967	-413.208	-13.3293		-11.5873
		49.5	-115.967	-3.62396	-216.064	-5.83958	-390.625	-9.76562	-215.454	-4.48863	-231.934	-5.15408	-629.272	-19.6648	-497.437	-17.7656	-499.268	-20.8028	-447.998	-15.9999	-342.407	-11.8071	-406.494	-13.1127		-11.6386
		50	-113.525	-3.54767	-208.74	-5.64163	-387.573	-9.68933	-212.402	-4.42505	-227.661	-5.05914	-612.183	-19.1307	-513.306	-18.3323	-516.357	-21.5149	-444.946	-15.8909	-340.576	-11.744	-404.663	-13.0536		-11.639
		50.5	-112.305	-3.50952	-205.688	-5.55915	-386.353	-9.65881	-213.623	-4.45048	-236.816	-5.26259	-601.196	-18.7874	-501.099	-17.8964	-521.851	-21.7438	-452.881	-16.1743	-349.121	-12.0387	-407.715	-13.1521		-11.6576
		51	-116.577	-3.64304	-196.533	-5.31171	-385.132	-9.6283	-212.402	-4.42505	-238.647	-5.30328	-603.638	-18.8637	-489.502	-17.4822	-507.202	-21.1334	-451.66	-16.1307	-336.914	-11.6177	-400.391	-12.9158		-11.4959
		51.5	-118.408	-3.70026	-186.157	-5.03128	-382.69	-9.56726	-208.13	-4.33604	-239.258	-5.31684	-615.845	-19.2451	-480.957	-17.177	-501.709	-20.9045	-446.167	-15.9345	-321.045	-11.0705	-385.132	-12.4236		-11.337
		52	-115.356	-3.60489	-194.092	-5.24572	-383.301	-9.58252	-207.52	-4.32332	-239.258	-5.31684	-610.962	-19.0926	-480.347	-17.1552	-505.371	-21.0571	-440.674	-15.7384	-324.097	-11.1757	-397.949	-12.8371		-11.3754
		52.5	-114.136	-3.56674	-187.988	-5.08076	-387.573	-9.68933	-205.688	-4.28518	-241.089	-5.35753	-624.39	-19.5122	-481.567	-17.1988	-502.319	-20.93	-445.557	-15.9127	-335.083	-11.5546	-395.508	-12.7583		-11.4406
		53	-114.136	-3.56674	-189.819	-5.13025	-382.08	-9.552	-208.13	-4.33604	-244.141	-5.42535	-621.948	-19.4359	-487.061	-17.395	-502.93	-20.9554	-440.063	-15.7166	-346.069	-11.9334	-390.625	-12.6008		-11.4589
		53.5	-115.356	-3.60489	-195.923	-5.29521	-385.742	-9.64355	-208.74	-4.34875	-240.479	-5.34397	-625	-19.5312	-487.671	-17.4168	-493.164	-20.5485	-443.115	-15.8255	-347.29	-11.9755	-408.936	-13.1915		-11.5205
		54	-119.019	-3.71933	-184.937	-4.99828	-375.366	-9.38416	-207.52	-4.32332	-246.582	-5.4796	-626.221	-19.5694	-487.061	-17.395	-503.54	-20.9808	-444.336	-15.8691	-339.355	-11.7019	-400.391	-12.9158		-11.4852
		54.5	-117.188	-3.66211	-191.65	-5.17974	-372.925	-9.32312	-213.623	-4.45048	-242.92	-5.39822	-621.338	-19.4168	-493.774	-17.6348	-499.878	-20.8282	-454.712	-16.2397	-337.524	-11.6388	-399.17	-12.8764		-11.5135
		55	-115.356	-3.60489	-200.195	-5.41068	-374.146	-9.35364	-219.116	-4.56492	-241.699	-5.37109	-617.065	-19.2833	-520.02	-18.5721	-509.033	-21.2097	-454.712	-16.2397	-330.2	-11.3862	-396.118	-12.778		-11.6158
		55.5	-118.408	-3.70026	-188.599	-5.09726	-377.808	-9.44519	-222.778	-4.64122	-240.479	-5.34397	-628.052	-19.6266	-519.409	-18.5503	-507.202	-21.1334	-449.829	-16.0653	-330.811	-11.4073	-394.897	-12.7386		-11.6136
		56	-114.136	-3.56674	-198.364	-5.3612	-375.977	-9.39941	-220.337	-4.59035	-242.92	-5.39822	-612.183	-19.1307	-514.526	-18.3759	-522.461	-21.7692	-449.219	-16.0435	-326.538	-11.2599	-397.339	-12.8174		-11.6102
		56.5	-119.629	-3.7384	-217.285	-5.87257	-374.756	-9.3689	-225.22	-4.69208	-247.192	-5.49316	-608.521	-19.0163	-508.423	-18.158	-508.423	-21.1843	-447.998	-15.9999	-332.642	-11.4704	-396.729	-12.7977		-11.6174
		57	-113.525	-3.54767	-211.182	-5.70761	-377.808	-9.44519	-222.168	-4.6285	-250.854	-5.57454	-617.676	-19.3024	-503.54	-17.9836	-497.437	-20.7265	-434.57	-15.5204	-344.238	-11.8703	-399.17	-12.8764		-11.5621
		57.5	-114.746	-3.58582	-225.83	-6.10352	-386.353	-9.65881	-219.727	-4.57764	-251.465	-5.58811	-620.728	-19.3977	-502.319	-17.94	-504.761	-21.0317	-440.063	-15.7166	-347.29	-11.9755	-396.118	-12.778		-11.6685
		58	-114.746	-3.58582	-217.896	-5.88907	-382.08	-9.552	-220.337	-4.59035	-247.803	-5.50673	-629.272	-19.6648	-512.695	-18.3105	-498.657	-20.7774	-438.843	-15.673	-339.966	-11.723	-392.456	-12.6599		-11.6302
		58.5	-118.408	-3.70026	-216.675	-5.85608	-388.794	-9.71985	-221.558	-4.61578	-241.699	-5.37109	-631.104	-19.722	-513.306	-18.3323	-497.437	-20.7265	-438.843	-15.673	-324.097	-11.1757	-387.573	-12.5024		-11.5814
		59	-113.525	-3.54767	-216.675	-5.85608	-389.404	-9.73511	-216.675	-4.51406	-239.258	-5.31684	-597.534	-18.6729	-509.644	-18.2016	-507.812	-21.1589	-446.167	-15.9345	-330.811	-11.4073	-397.339	-12.8174		-11.5602
		59.5	-118.408	-3.70026	-196.533	-5.31171	-382.69	-9.56726	-212.402	-4.42505	-241.699	-5.37109	-582.886	-18.2152	-534.058	-19.0735	-501.099	-20.8791	-454.102	-16.2179	-324.097	-11.1757	-396.729	-12.7977		-11.5213
		60	-119.629	-3.7384	-198.975	-5.37769	-388.794	-9.71985	-213.623	-4.45048	-249.023	-5.53385	-609.741	-19.0544	-513.306	-18.3323	-506.592	-21.108	-454.712	-16.2397	-333.252	-11.4914	-397.949	-12.8371		-11.6258
		60.5	-120.85	-3.77655	-200.806	-5.42718	-388.184	-9.70459	-212.402	-4.42505	-249.023	-5.53385	-625.61	-19.5503	-523.071	-18.6811	-504.761	-21.0317	-447.998	-15.9999	-327.759	-11.302	-396.118	-12.778		-11.6555
		61	-120.85	-3.77655	-194.092	-5.24572	-385.742	-9.64355	-217.896	-4.53949	-245.972	-5.46604	-616.455	-19.2642	-506.592	-18.0926	-499.268	-20.8028	-444.336	-15.8691	-343.628	-11.8492	-384.521	-12.4039		-11.5412
		61.5	-117.188	-3.66211	-193.481	-5.22923	-380.859	-9.52148	-220.947	-4.60307	-244.141	-5.42535	-610.352	-19.0735	-510.864	-18.2452	-499.878	-20.8282	-447.998	-15.9999	-334.473	-11.5335	-388.794	-12.5417		-11.5148
		62	-117.188	-3.66211	-199.585	-5.39419	-382.69	-9.56726	-213.013	-4.43776	-245.361	-5.45247	-612.183	-19.1307	-521.24	-18.6157	-503.54	-20.9808	-455.933	-16.2833	-339.355	-11.7019	-385.132	-12.4236		-11.6045
		62.5	-114.136	-3.56674	-177.612	-4.80033	-383.301	-9.58252	-216.064	-4.50134	-245.361	-5.45247	-620.117	-19.3787	-507.812	-18.1362	-507.202	-21.1334	-451.05	-16.1089	-334.473	-11.5335	-392.456	-12.6599		-11.5322
		63	-116.577	-3.64304	-204.468	-5.52616	-387.573	-9.68933	-214.233	-4.4632	-247.192	-5.49316	-617.065	-19.2833	-504.15	-18.0054	-491.943	-20.4976	-448.608	-16.0217	-332.031	-11.4494	-401.001	-12.9355		-11.5462
		63.5	-115.967	-3.62396	-211.792	-5.72411	-378.418	-9.46045	-219.727	-4.57764	-244.141	-5.42535	-622.559	-19.455	-503.54	-17.9836	-498.657	-20.7774	-451.05	-16.1089	-339.355	-11.7019	-392.456	-12.6599		-11.5907
		64	-114.136	-3.56674	-220.337	-5.95505	-381.47	-9.53674	-222.168	-4.6285	-244.751	-5.43891	-628.662	-19.6457	-510.864	-18.2452	-496.826	-20.7011	-449.219	-16.0435	-324.097	-11.1757	-404.663	-13.0536		-11.6355
		64.5	-117.798	-3.68118	-195.923	-5.29521	-380.859	-9.52148	-220.947	-4.60307	-247.803	-5.50673	-625	-19.5312	-499.268	-17.831	-506.592	-21.108	-444.336	-15.8691	-321.655	-11.0916	-413.208	-13.3293		-11.5789
		65	-117.798	-3.68118	-206.909	-5.59214	-389.404	-9.73511	-212.402	-4.42505	-251.465	-5.58811	-628.662	-19.6457	-501.099	-17.8964	-485.229	-20.2179	-445.557	-15.9127	-329.59	-11.3652	-399.78	-12.8961		-11.5414
		65.5	-114.746	-3.58582	-204.468	-5.52616	-391.846	-9.79614	-218.506	-4.55221	-256.348	-5.69661	-626.221	-19.5694	-494.385	-17.6566	-502.93	-20.9554	-448.608	-16.0217	-323.486	-11.1547	-397.339	-12.8174		-11.5756
		66	-114.746	-3.58582	-196.533	-5.31171	-393.677	-9.84192	-213.623	-4.45048	-247.803	-5.50673	-629.883	-19.6838	-483.398	-17.2642	-499.268	-20.8028	-452.271	-16.1525	-338.135	-11.6598	-398.56	-12.8568		-11.5561
		66.5	-114.746	-3.58582	-186.768	-5.04777	-383.911	-9.59778	-211.792	-4.41233	-245.361	-5.45247	-620.117	-19.3787	-497.437	-17.7656	-506.592	-21.108	-454.712	-16.2397	-321.655	-11.0916	-401.611	-12.9552		-11.5123
		67	-109.863	-3.43323	-194.702	-5.26222	-382.69	-9.56726	-211.182	-4.39962	-246.582	-5.4796	-598.145	-18.692	-496.826	-17.7438	-493.774	-20.5739	-448.608	-16.0217	-322.266	-11.1126	-386.963	-12.4827		-11.3426
		67.5	-117.188	-3.66211	-197.754	-5.3447	-377.808	-9.44519	-211.182	-4.39962	-250.244	-5.56098	-618.896	-19.3405	-492.554	-17.5912	-497.437	-20.7265	-448.608	-16.0217	-322.876	-11.1337	-390.625	-12.6008		-11.4388
		68	-117.188	-3.66211	-198.975	-5.37769	-392.456	-9.8114	-210.571	-4.3869	-249.023	-5.53385	-622.559	-19.455	-494.385	-17.6566	-487.671	-20.3196	-448.608	-16.0217	-333.862	-11.5125	-387.573	-12.5024		-11.4763
		68.5	-119.019	-3.71933	-194.702	-5.26222	-397.339	-9.93347	-212.402	-4.42505	-247.192	-5.49316	-606.689	-18.959	-502.319	-17.94	-490.723	-20.4468	-449.219	-16.0435	-333.862	-11.5125	-391.235	-12.6205		-11.4869
		69	-117.188	-3.66211	-184.326	-4.98179	-399.17	-9.97925	-214.233	-4.4632	-247.192	-5.49316	-612.793	-19.1498	-490.112	-17.504	-498.657	-20.7774	-452.881	-16.1743	-328.979	-11.3441	-399.78	-12.8961		-11.4932
		69.5	-117.188	-3.66211	-174.561	-4.71785	-398.56	-9.96399	-209.351	-4.36147	-248.413	-5.52029	-616.455	-19.2642	-484.619	-17.3078	-499.268	-20.8028	-454.712	-16.2397	-341.187	-11.7651	-403.442	-13.0143		-11.5109
		70	-123.291	-3.85284	-189.819	-5.13025	-392.456	-9.8114	-204.468	-4.25975	-247.803	-5.50673	-600.586	-18.7683	-482.178	-17.2206	-496.826	-20.7011	-440.674	-15.7384	-331.421	-11.4283	-384.521	-12.4039		-11.3474
		70.5	-122.681	-3.83377	-200.806	-5.42718	-383.301	-9.58252	-209.351	-4.36147	-245.972	-5.46604	-580.444	-18.1389	-490.112	-17.504	-510.254	-21.2606	-451.05	-16.1089	-330.2	-11.3862	-386.963	-12.4827		-11.4138
		71	-122.681	-3.83377	-198.364	-5.3612	-391.235	-9.78088	-213.623	-4.45048	-245.972	-5.46604	-601.807	-18.8065	-485.229	-17.3296	-519.409	-21.642	-455.933	-16.2833	-330.2	-11.3862	-392.456	-12.6599		-11.5454
		71.5	-122.07	-3.8147	-205.078	-5.54265	-392.456	-9.8114	-211.182	-4.39962	-245.361	-5.45247	-598.755	-18.7111	-494.385	-17.6566	-498.657	-20.7774	-458.374	-16.3705	-322.266	-11.1126	-387.573	-12.5024		-11.4683
		72	-123.901	-3.87192	-198.975	-5.37769	-396.118	-9.90295	-203.857	-4.24703	-245.361	-5.45247	-599.365	-18.7302	-501.099	-17.8964	-503.54	-20.9808	-455.933	-16.2833	-324.707	-11.1968	-396.118	-12.778		-11.5198
		72.5	-122.681	-3.83377	-195.923	-5.29521	-391.846	-9.79614	-207.52	-4.32332	-244.141	-5.42535	-607.3	-18.9781	-488.892	-17.4604	-513.306	-21.3877	-463.867	-16.5667	-327.148	-11.281	-395.508	-12.7583		-11.5551
		73	-122.07	-3.8147	-186.157	-5.03128	-383.301	-9.58252	-208.74	-4.34875	-236.816	-5.26259	-612.183	-19.1307	-501.099	-17.8964	-522.461	-21.7692	-463.867	-16.5667	-327.759	-11.302	-394.287	-12.7189		-11.584
		73.5	-122.07	-3.8147	-191.65	-5.17974	-382.69	-9.56726	-198.364	-4.13259	-234.985	-5.2219	-609.131	-19.0353	-502.319	-17.94	-523.682	-21.8201	-468.14	-16.7193	-317.993	-10.9653	-391.235	-12.6205		-11.547
		74	-122.681	-3.83377	-197.754	-5.3447	-385.742	-9.64355	-202.637	-4.2216	-240.479	-5.34397	-607.91	-18.9972	-491.333	-17.5476	-534.058	-22.2524	-460.815	-16.4577	-315.552	-10.8811	-390.625	-12.6008		-11.5568
		74.5	-117.188	-3.66211	-211.792	-5.72411	-379.639	-9.49097	-204.468	-4.25975	-247.803	-5.50673	-608.521	-19.0163	-516.357	-18.4413	-526.733	-21.9472	-466.309	-16.6539	-326.538	-11.2599	-399.78	-12.8961		-11.7144
		75	-120.85	-3.77655	-208.13	-5.62513	-394.287	-9.85718	-205.078	-4.27246	-252.686	-5.61523	-603.638	-18.8637	-518.188	-18.5067	-491.333	-20.4722	-449.829	-16.0653	-321.045	-11.0705	-399.78	-12.8961		-11.5474
		75.5	-123.901	-3.87192	-213.623	-5.7736	-391.846	-9.79614	-208.13	-4.33604	-249.023	-5.53385	-604.248	-18.8828	-520.02	-18.5721	-494.385	-20.5994	-456.543	-16.3051	-322.876	-11.1337	-390.015	-12.5811		-11.5805
		76	-123.291	-3.85284	-208.13	-5.62513	-389.404	-9.73511	-210.571	-4.3869	-249.634	-5.54742	-616.455	-19.2642	-504.15	-18.0054	-515.137	-21.464	-454.712	-16.2397	-338.135	-11.6598	-381.47	-12.3055		-11.6442
		76.5	-121.46	-3.79562	-216.675	-5.85608	-386.353	-9.65881	-206.299	-4.29789	-253.906	-5.64236	-613.403	-19.1689	-512.085	-18.2887	-503.54	-20.9808	-450.439	-16.0871	-334.473	-11.5335	-394.287	-12.7189		-11.639
		77	-118.408	-3.70026	-202.637	-5.47667	-384.521	-9.61304	-208.74	-4.34875	-247.803	-5.50673	-612.793	-19.1498	-499.268	-17.831	-503.54	-20.9808	-443.115	-15.8255	-333.252	-11.4914	-407.104	-13.1324		-11.5506
		77.5	-117.798	-3.68118	-214.844	-5.80659	-379.639	-9.49097	-206.909	-4.31061	-249.634	-5.54742	-610.352	-19.0735	-482.178	-17.2206	-502.93	-20.9554	-447.388	-15.9781	-322.266	-11.1126	-401.611	-12.9552		-11.4666
		78	-120.239	-3.75748	-221.558	-5.98804	-382.08	-9.552	-215.454	-4.48863	-250.244	-5.56098	-608.521	-19.0163	-507.812	-18.1362	-505.371	-21.0571	-441.284	-15.7601	-325.928	-11.2389	-405.884	-13.093		-11.6044
		78.5	-117.798	-3.68118	-209.961	-5.67462	-382.69	-9.56726	-214.233	-4.4632	-252.686	-5.61523	-606.079	-18.94	-509.033	-18.1798	-507.812	-21.1589	-440.674	-15.7384	-316.162	-10.9021	-409.546	-13.2112		-11.5574
		79	-117.798	-3.68118	-209.961	-5.67462	-377.808	-9.44519	-213.013	-4.43776	-258.789	-5.75087	-606.079	-18.94	-495.605	-17.7002	-499.268	-20.8028	-437.622	-15.6294	-322.876	-11.1337	-399.78	-12.8961		-11.4629
		79.5	-117.188	-3.66211	-202.026	-5.46017	-379.028	-9.47571	-211.182	-4.39962	-250.854	-5.57454	-606.079	-18.94	-507.202	-18.1144	-520.02	-21.6675	-438.232	-15.6512	-316.772	-10.9232	-396.729	-12.7977		-11.5151
		80	-115.356	-3.60489	-208.74	-5.64163	-380.859	-9.52148	-209.351	-4.36147	-255.737	-5.68305	-599.365	-18.7302	-495.605	-17.7002	-518.188	-21.5912	-444.336	-15.8691	-310.059	-10.6917	-391.846	-12.6402		-11.4577
		80.5	-117.798	-3.68118	-208.13	-5.62513	-385.132	-9.6283	-206.299	-4.29789	-256.348	-5.69661	-607.3	-18.9781	-505.981	-18.0708	-513.916	-21.4132	-442.505	-15.8037	-305.786	-10.5443	-384.521	-12.4039		-11.4676
		81	-109.863	-3.43323	-202.026	-5.46017	-383.911	-9.59778	-207.52	-4.32332	-260.01	-5.77799	-612.793	-19.1498	-502.319	-17.94	-495.605	-20.6502	-439.453	-15.6948	-300.293	-10.3549	-383.301	-12.3645		-11.3406
		81.5	-112.915	-3.52859	-201.416	-5.44368	-388.184	-9.70459	-210.571	-4.3869	-260.01	-5.77799	-612.183	-19.1307	-494.995	-17.6784	-476.074	-19.8364	-434.57	-15.5204	-300.903	-10.376	-389.404	-12.5614		-11.2677
		82	-113.525	-3.54767	-227.661	-6.153	-391.846	-9.79614	-209.351	-4.36147	-255.737	-5.68305	-616.455	-19.2642	-490.723	-17.5258	-491.943	-20.4976	-446.777	-15.9563	-314.331	-10.839	-386.353	-12.463		-11.4625
		82.5	-116.577	-3.64304	-235.596	-6.36745	-390.625	-9.76562	-208.74	-4.34875	-251.465	-5.58811	-603.638	-18.8637	-497.437	-17.7656	-493.164	-20.5485	-446.167	-15.9345	-314.331	-10.839	-400.391	-12.9158		-11.5073
		83	-121.46	-3.79562	-237.427	-6.41694	-394.897	-9.87244	-211.182	-4.39962	-253.296	-5.6288	-598.145	-18.692	-501.099	-17.8964	-494.385	-20.5994	-435.791	-15.564	-319.824	-11.0284	-387.573	-12.5024		-11.4905
		83.5	-126.953	-3.96729	-227.661	-6.153	-387.573	-9.68933	-210.571	-4.3869	-255.127	-5.66949	-609.131	-19.0353	-507.812	-18.1362	-501.099	-20.8791	-438.843	-15.673	-327.759	-11.302	-391.235	-12.6205		-11.592
		84	-125.732	-3.92914	-226.44	-6.12001	-390.015	-9.75037	-208.74	-4.34875	-247.803	-5.50673	-612.183	-19.1307	-496.216	-17.722	-496.216	-20.6757	-440.674	-15.7384	-329.59	-11.3652	-401.611	-12.9552		-11.5675
		84.5	-120.85	-3.77655	-219.116	-5.92206	-390.625	-9.76562	-205.688	-4.28518	-249.634	-5.54742	-608.521	-19.0163	-500.488	-17.8746	-485.229	-20.2179	-440.063	-15.7166	-325.928	-11.2389	-408.936	-13.1915		-11.5048
		85	-122.07	-3.8147	-218.506	-5.90556	-390.015	-9.75037	-207.52	-4.32332	-250.854	-5.57454	-597.534	-18.6729	-491.333	-17.5476	-489.502	-20.3959	-444.336	-15.8691	-321.045	-11.0705	-397.949	-12.8371		-11.4329
		85.5	-119.019	-3.71933	-234.375	-6.33446	-389.404	-9.73511	-211.792	-4.41233	-256.958	-5.71018	-606.689	-18.959	-492.554	-17.5912	-491.943	-20.4976	-444.336	-15.8691	-330.2	-11.3862	-391.235	-12.6205		-11.5305
		86	-123.901	-3.87192	-228.882	-6.186	-384.521	-9.61304	-212.402	-4.42505	-252.075	-5.60167	-610.962	-19.0926	-502.319	-17.94	-503.54	-20.9808	-439.453	-15.6948	-338.135	-11.6598	-396.729	-12.7977		-11.6239
		86.5	-122.07	-3.8147	-220.947	-5.97155	-385.132	-9.6283	-208.13	-4.33604	-252.075	-5.60167	-626.221	-19.5694	-498.657	-17.8092	-493.774	-20.5739	-430.298	-15.3678	-350.342	-12.0808	-405.884	-13.093		-11.6224
		87	-117.188	-3.66211	-208.74	-5.64163	-378.418	-9.46045	-208.74	-4.34875	-253.906	-5.64236	-637.817	-19.9318	-490.723	-17.5258	-489.502	-20.3959	-426.025	-15.2152	-347.9	-11.9966	-394.287	-12.7189		-11.5036
		87.5	-117.188	-3.66211	-206.909	-5.59214	-386.963	-9.67407	-206.299	-4.29789	-252.686	-5.61523	-631.104	-19.722	-494.995	-17.6784	-501.099	-20.8791	-447.388	-15.9781	-338.135	-11.6598	-398.56	-12.8568		-11.6014
		88	-116.577	-3.64304	-203.247	-5.49316	-394.897	-9.87244	-208.74	-4.34875	-245.972	-5.46604	-629.272	-19.6648	-472.412	-16.8719	-499.878	-20.8282	-446.777	-15.9563	-339.966	-11.723	-401.001	-12.9355		-11.5276
		88.5	-123.291	-3.85284	-209.351	-5.65812	-390.015	-9.75037	-209.351	-4.36147	-243.53	-5.41178	-640.869	-20.0272	-476.685	-17.0244	-510.864	-21.286	-433.96	-15.4986	-338.745	-11.6809	-403.442	-13.0143		-11.5969
		89	-122.681	-3.83377	-211.792	-5.72411	-388.184	-9.70459	-210.571	-4.3869	-247.803	-5.50673	-639.648	-19.989	-478.516	-17.0898	-511.475	-21.3114	-442.505	-15.8037	-329.59	-11.3652	-401.611	-12.9552		-11.6064
		89.5	-122.681	-3.83377	-205.688	-5.55915	-394.287	-9.85718	-208.74	-4.34875	-247.803	-5.50673	-629.272	-19.6648	-471.802	-16.8501	-516.357	-21.5149	-437.622	-15.6294	-332.031	-11.4494	-396.118	-12.778		-11.5447
		90	-121.46	-3.79562	-200.195	-5.41068	-388.794	-9.71985	-208.74	-4.34875	-251.465	-5.58811	-604.248	-18.8828	-473.633	-16.9155	-509.644	-21.2351	-443.726	-15.8473	-335.083	-11.5546	-393.677	-12.6993		-11.4543
		90.5	-123.291	-3.85284	-208.74	-5.64163	-385.742	-9.64355	-206.909	-4.31061	-253.296	-5.6288	-606.689	-18.959	-467.529	-16.6975	-507.812	-21.1589	-443.115	-15.8255	-343.018	-11.8282	-404.053	-13.034		-11.5073
		91	-125.122	-3.91006	-215.454	-5.82308	-375.366	-9.38416	-208.13	-4.33604	-250.244	-5.56098	-612.793	-19.1498	-484.619	-17.3078	-502.319	-20.93	-454.102	-16.2179	-339.355	-11.7019	-412.598	-13.3096		-11.6028
		91.5	-122.681	-3.83377	-216.064	-5.83958	-380.859	-9.52148	-203.857	-4.24703	-253.906	-5.64236	-617.676	-19.3024	-476.074	-17.0027	-491.333	-20.4722	-443.115	-15.8255	-334.473	-11.5335	-415.039	-13.3884		-11.5099
		92	-123.291	-3.85284	-209.961	-5.67462	-385.742	-9.64355	-200.195	-4.17074	-252.686	-5.61523	-617.065	-19.2833	-481.567	-17.1988	-505.981	-21.0826	-437.622	-15.6294	-328.369	-11.3231	-418.701	-13.5065		-11.5437
		92.5	-122.07	-3.8147	-202.026	-5.46017	-390.015	-9.75037	-203.247	-4.23431	-250.244	-5.56098	-629.272	-19.6648	-469.971	-16.7847	-504.15	-21.0063	-447.998	-15.9999	-330.2	-11.3862	-405.884	-13.093		-11.5232
		93	-125.732	-3.92914	-194.092	-5.24572	-387.573	-9.68933	-203.247	-4.23431	-242.92	-5.39822	-624.39	-19.5122	-488.281	-17.4386	-502.93	-20.9554	-447.388	-15.9781	-319.214	-11.0074	-402.832	-12.9946		-11.4894
		93.5	-123.901	-3.87192	-197.754	-5.3447	-382.69	-9.56726	-205.078	-4.27246	-239.258	-5.31684	-624.39	-19.5122	-488.892	-17.4604	-502.319	-20.93	-444.946	-15.8909	-323.486	-11.1547	-397.339	-12.8174		-11.4672
		94	-123.291	-3.85284	-205.688	-5.55915	-386.963	-9.67407	-209.351	-4.36147	-242.31	-5.38466	-622.559	-19.455	-477.905	-17.068	-497.437	-20.7265	-442.505	-15.8037	-325.928	-11.2389	-405.273	-13.0733		-11.4725
		94.5	-127.563	-3.98636	-205.078	-5.54265	-386.963	-9.67407	-211.792	-4.41233	-244.141	-5.42535	-634.155	-19.8174	-469.36	-16.7629	-501.099	-20.8791	-438.232	-15.6512	-325.928	-11.2389	-401.001	-12.9355		-11.4842
		95	-121.46	-3.79562	-192.261	-5.19624	-381.47	-9.53674	-212.402	-4.42505	-245.972	-5.46604	-607.91	-18.9972	-465.698	-16.6321	-511.475	-21.3114	-441.284	-15.7601	-339.966	-11.723	-390.015	-12.5811		-11.4022
		95.5	-122.681	-3.83377	-191.65	-5.17974	-374.146	-9.35364	-209.961	-4.37419	-254.517	-5.65592	-613.403	-19.1689	-477.295	-17.0462	-498.047	-20.752	-441.284	-15.7601	-319.824	-11.0284	-380.859	-12.2858		-11.3126
		96	-126.953	-3.96729	-193.481	-5.22923	-378.418	-9.46045	-207.52	-4.32332	-252.075	-5.60167	-603.638	-18.8637	-473.022	-16.8937	-502.319	-20.93	-443.726	-15.8473	-327.148	-11.281	-384.521	-12.4039		-11.3456
		96.5	-130.615	-4.08173	-194.702	-5.26222	-388.184	-9.70459	-202.637	-4.2216	-250.244	-5.56098	-605.469	-18.9209	-480.957	-17.177	-523.071	-21.7946	-450.439	-16.0871	-330.811	-11.4073	-390.625	-12.6008		-11.529
		97	-127.563	-3.98636	-198.364	-5.3612	-388.184	-9.70459	-200.806	-4.18345	-250.854	-5.57454	-610.352	-19.0735	-474.854	-16.9591	-520.63	-21.6929	-455.322	-16.2615	-324.707	-11.1968	-385.742	-12.4433		-11.4943
		97.5	-127.563	-3.98636	-188.599	-5.09726	-393.066	-9.82666	-198.364	-4.13259	-249.023	-5.53385	-599.365	-18.7302	-465.088	-16.6103	-516.357	-21.5149	-446.777	-15.9563	-330.811	-11.4073	-392.456	-12.6599		-11.405
		98	-130.615	-4.08173	-198.975	-5.37769	-390.015	-9.75037	-198.975	-4.1453	-252.075	-5.60167	-604.248	-18.8828	-476.685	-17.0244	-509.033	-21.2097	-446.167	-15.9345	-337.524	-11.6388	-390.625	-12.6008		-11.4771
		98.5	-128.784	-4.02451	-208.13	-5.62513	-391.235	-9.78088	-197.754	-4.11987	-251.465	-5.58811	-605.469	-18.9209	-491.333	-17.5476	-502.93	-20.9554	-447.388	-15.9781	-334.473	-11.5335	-401.611	-12.9552		-11.5481
		99	-128.174	-4.00543	-198.975	-5.37769	-393.677	-9.84192	-200.195	-4.17074	-249.023	-5.53385	-590.21	-18.4441	-488.281	-17.4386	-506.592	-21.108	-438.232	-15.6512	-332.031	-11.4494	-392.456	-12.6599		-11.4255
		99.5	-129.395	-4.04358	-199.585	-5.39419	-388.184	-9.70459	-201.416	-4.19617	-249.634	-5.54742	-595.703	-18.6157	-488.281	-17.4386	-510.864	-21.286	-443.726	-15.8473	-332.642	-11.4704	-402.832	-12.9946		-11.5035
		100	-120.239	-3.75748	-193.481	-5.22923	-385.132	-9.6283	-204.468	-4.25975	-250.854	-5.57454	-587.769	-18.3678	-474.243	-16.9373	-524.902	-21.8709	-449.829	-16.0653	-336.304	-11.5967	-393.066	-12.6796		-11.4515
		100.5	-122.681	-3.83377	-185.547	-5.01478	-390.625	-9.76562	-206.299	-4.29789	-253.296	-5.6288	-595.093	-18.5966	-492.554	-17.5912	-511.475	-21.3114	-443.726	-15.8473	-333.862	-11.5125	-387.573	-12.5024		-11.4457
		101	-121.46	-3.79562	-179.443	-4.84982	-388.794	-9.71985	-212.402	-4.42505	-251.465	-5.58811	-596.313	-18.6348	-494.385	-17.6566	-489.502	-20.3959	-437.012	-15.6076	-333.862	-11.5125	-385.132	-12.4236		-11.3281
		101.5	-118.408	-3.70026	-182.495	-4.9323	-385.742	-9.64355	-213.623	-4.45048	-249.023	-5.53385	-582.886	-18.2152	-495.605	-17.7002	-489.502	-20.3959	-438.843	-15.673	-332.031	-11.4494	-388.184	-12.5221		-11.2924
		102	-118.408	-3.70026	-171.509	-4.63537	-390.015	-9.75037	-215.454	-4.48863	-253.296	-5.6288	-589.6	-18.425	-485.84	-17.3514	-503.54	-20.9808	-443.726	-15.8473	-333.862	-11.5125	-399.17	-12.8764		-11.3815
		102.5	-120.85	-3.77655	-183.716	-4.96529	-389.404	-9.73511	-217.285	-4.52677	-255.127	-5.66949	-598.145	-18.692	-468.14	-16.7193	-517.578	-21.5658	-446.777	-15.9563	-342.407	-11.8071	-405.884	-13.093		-11.5006
		103	-122.681	-3.83377	-178.833	-4.83332	-386.963	-9.67407	-216.675	-4.51406	-253.906	-5.64236	-592.041	-18.5013	-471.802	-16.8501	-532.227	-22.1761	-453.491	-16.1961	-337.524	-11.6388	-407.715	-13.1521		-11.5465
		103.5	-120.239	-3.75748	-191.65	-5.17974	-393.066	-9.82666	-220.947	-4.60307	-253.296	-5.6288	-603.638	-18.8637	-471.802	-16.8501	-521.24	-21.7183	-452.271	-16.1525	-327.148	-11.281	-391.846	-12.6402		-11.5001
		104	-120.239	-3.75748	-189.209	-5.11376	-388.184	-9.70459	-219.116	-4.56492	-247.803	-5.50673	-593.262	-18.5394	-478.516	-17.0898	-516.968	-21.5403	-456.543	-16.3051	-337.524	-11.6388	-385.742	-12.4433		-11.4731
		104.5	-120.85	-3.77655	-191.65	-5.17974	-388.794	-9.71985	-220.947	-4.60307	-252.075	-5.60167	-595.093	-18.5966	-480.347	-17.1552	-501.099	-20.8791	-455.933	-16.2833	-336.304	-11.5967	-399.78	-12.8961		-11.4807
		105	-122.07	-3.8147	-194.702	-5.26222	-386.963	-9.67407	-214.844	-4.47591	-255.737	-5.68305	-588.379	-18.3868	-490.723	-17.5258	-507.812	-21.1589	-453.491	-16.1961	-341.187	-11.7651	-390.015	-12.5811		-11.5022
		105.5	-120.239	-3.75748	-185.547	-5.01478	-390.015	-9.75037	-213.623	-4.45048	-254.517	-5.65592	-581.665	-18.177	-480.347	-17.1552	-509.033	-21.2097	-452.881	-16.1743	-341.797	-11.7861	-397.339	-12.8174		-11.4499
		106	-117.798	-3.68118	-186.157	-5.03128	-385.742	-9.64355	-214.844	-4.47591	-253.906	-5.64236	-596.313	-18.6348	-498.657	-17.8092	-498.047	-20.752	-444.946	-15.8909	-344.849	-11.8913	-396.118	-12.778		-11.4755
		106.5	-117.798	-3.68118	-184.326	-4.98179	-386.963	-9.67407	-208.13	-4.33604	-252.075	-5.60167	-587.769	-18.3678	-507.812	-18.1362	-496.216	-20.6757	-444.946	-15.8909	-341.187	-11.7651	-411.377	-13.2702		-11.4891
		107	-118.408	-3.70026	-183.105	-4.9488	-388.794	-9.71985	-210.571	-4.3869	-253.296	-5.6288	-594.482	-18.5776	-515.747	-18.4195	-504.15	-21.0063	-451.66	-16.1307	-341.187	-11.7651	-401.001	-12.9355		-11.5654
		107.5	-114.136	-3.56674	-175.781	-4.75084	-389.404	-9.73511	-210.571	-4.3869	-249.023	-5.53385	-584.106	-18.2533	-512.085	-18.2887	-511.475	-21.3114	-440.674	-15.7384	-339.966	-11.723	-391.846	-12.6402		-11.448
		108	-112.915	-3.52859	-180.664	-4.88281	-394.897	-9.87244	-209.351	-4.36147	-245.361	-5.45247	-582.886	-18.2152	-504.761	-18.0272	-520.63	-21.6929	-447.998	-15.9999	-343.018	-11.8282	-397.949	-12.8371		-11.518
		108.5	-121.46	-3.79562	-177.002	-4.78384	-396.729	-9.91821	-208.13	-4.33604	-242.31	-5.38466	-595.093	-18.5966	-490.723	-17.5258	-524.902	-21.8709	-452.881	-16.1743	-344.849	-11.8913	-388.794	-12.5417		-11.529
		109	-121.46	-3.79562	-181.274	-4.89931	-396.729	-9.91821	-211.792	-4.41233	-245.972	-5.46604	-590.82	-18.4631	-498.657	-17.8092	-512.695	-21.3623	-452.271	-16.1525	-343.628	-11.8492	-386.353	-12.463		-11.5083
		109.5	-115.967	-3.62396	-184.326	-4.98179	-396.118	-9.90295	-215.454	-4.48863	-252.075	-5.60167	-604.248	-18.8828	-517.578	-18.4849	-502.93	-20.9554	-449.829	-16.0653	-345.459	-11.9124	-376.587	-12.148		-11.5498
		110	-116.577	-3.64304	-198.975	-5.37769	-385.742	-9.64355	-216.675	-4.51406	-249.023	-5.53385	-590.82	-18.4631	-504.761	-18.0272	-522.461	-21.7692	-455.933	-16.2833	-341.797	-11.7861	-375.977	-12.1283		-11.5609
		110.5	-117.188	-3.66211	-194.092	-5.24572	-393.066	-9.82666	-208.74	-4.34875	-238.647	-5.30328	-576.782	-18.0244	-484.009	-17.286	-513.306	-21.3877	-453.491	-16.1961	-330.2	-11.3862	-388.794	-12.5417		-11.3826
		111	-115.356	-3.60489	-191.04	-5.16324	-390.625	-9.76562	-214.233	-4.4632	-239.868	-5.3304	-587.769	-18.3678	-491.333	-17.5476	-498.657	-20.7774	-455.933	-16.2833	-334.473	-11.5335	-388.794	-12.5417		-11.3981
		111.5	-118.408	-3.70026	-191.65	-5.17974	-402.222	-10.0555	-214.844	-4.47591	-236.816	-5.26259	-585.938	-18.3105	-491.943	-17.5694	-490.112	-20.4213	-459.595	-16.4141	-347.29	-11.9755	-388.184	-12.5221		-11.4443
		112	-117.188	-3.66211	-202.026	-5.46017	-408.936	-10.2234	-214.844	-4.47591	-244.141	-5.42535	-582.886	-18.2152	-484.619	-17.3078	-507.812	-21.1589	-458.374	-16.3705	-357.666	-12.3333	-377.808	-12.1873		-11.5291
		112.5	-117.188	-3.66211	-203.857	-5.50966	-397.339	-9.93347	-214.233	-4.4632	-249.023	-5.53385	-591.431	-18.4822	-498.047	-17.7874	-509.644	-21.2351	-455.933	-16.2833	-355.835	-12.2702	-372.314	-12.0101		-11.561
		113	-117.188	-3.66211	-210.571	-5.69112	-396.118	-9.90295	-215.454	-4.48863	-245.972	-5.46604	-590.21	-18.4441	-488.892	-17.4604	-513.916	-21.4132	-452.881	-16.1743	-355.835	-12.2702	-357.056	-11.5179		-11.4992
		113.5	-117.798	-3.68118	-219.727	-5.93856	-395.508	-9.8877	-215.454	-4.48863	-247.192	-5.49316	-570.679	-17.8337	-496.216	-17.722	-513.306	-21.3877	-452.271	-16.1525	-359.497	-12.3965	-375.366	-12.1086		-11.5537
		114	-114.746	-3.58582	-215.454	-5.82308	-394.897	-9.87244	-210.571	-4.3869	-249.634	-5.54742	-574.951	-17.9672	-504.15	-18.0054	-488.892	-20.3705	-436.401	-15.5858	-355.225	-12.2491	-387.573	-12.5024		-11.4451
		114.5	-118.408	-3.70026	-192.871	-5.21273	-401.001	-10.025	-213.013	-4.43776	-255.127	-5.66949	-581.055	-18.158	-488.892	-17.4604	-497.437	-20.7265	-440.674	-15.7384	-345.459	-11.9124	-380.249	-12.2661		-11.3915
		115	-118.408	-3.70026	-194.092	-5.24572	-406.494	-10.1624	-217.285	-4.52677	-250.854	-5.57454	-580.444	-18.1389	-484.619	-17.3078	-504.761	-21.0317	-442.505	-15.8037	-349.121	-12.0387	-377.197	-12.1677		-11.4271
		115.5	-112.915	-3.52859	-198.975	-5.37769	-401.611	-10.0403	-216.675	-4.51406	-246.582	-5.4796	-596.313	-18.6348	-516.357	-18.4413	-498.047	-20.752	-435.791	-15.564	-355.225	-12.2491	-377.197	-12.1677		-11.5226
		116	-112.305	-3.50952	-211.182	-5.70761	-401.611	-10.0403	-215.454	-4.48863	-245.361	-5.45247	-583.496	-18.2343	-510.864	-18.2452	-493.774	-20.5739	-433.96	-15.4986	-358.276	-12.3544	-390.625	-12.6008		-11.5187
		116.5	-115.967	-3.62396	-214.233	-5.79009	-411.987	-10.2997	-220.337	-4.59035	-239.258	-5.31684	-565.186	-17.662	-506.592	-18.0926	-504.761	-21.0317	-438.232	-15.6512	-369.263	-12.7332	-397.339	-12.8174		-11.6008
		117	-118.408	-3.70026	-210.571	-5.69112	-404.663	-10.1166	-220.337	-4.59035	-243.53	-5.41178	-549.316	-17.1661	-498.657	-17.8092	-509.033	-21.2097	-448.608	-16.0217	-366.211	-12.628	-387.573	-12.5024		-11.5316
		117.5	-119.019	-3.71933	-200.195	-5.41068	-403.442	-10.0861	-219.116	-4.56492	-241.699	-5.37109	-572.51	-17.8909	-501.099	-17.8964	-516.968	-21.5403	-444.336	-15.8691	-349.731	-12.0597	-380.859	-12.2858		-11.5177
		118	-112.305	-3.50952	-200.806	-5.42718	-393.066	-9.82666	-216.064	-4.50134	-240.479	-5.34397	-576.782	-18.0244	-514.526	-18.3759	-515.747	-21.4895	-446.167	-15.9345	-351.562	-12.1228	-386.353	-12.463		-11.5472
		118.5	-117.798	-3.68118	-190.43	-5.14675	-390.015	-9.75037	-212.402	-4.42505	-239.868	-5.3304	-576.782	-18.0244	-504.761	-18.0272	-506.592	-21.108	-441.895	-15.7819	-358.887	-12.3754	-382.69	-12.3449		-11.4541
		119	-116.577	-3.64304	-188.599	-5.09726	-394.897	-9.87244	-214.844	-4.47591	-244.141	-5.42535	-576.782	-18.0244	-496.826	-17.7438	-512.085	-21.3369	-447.388	-15.9781	-359.497	-12.3965	-370.483	-11.9511		-11.4495
		119.5	-114.746	-3.58582	-185.547	-5.01478	-398.56	-9.96399	-217.896	-4.53949	-243.53	-5.41178	-574.341	-17.9482	-515.747	-18.4195	-514.526	-21.4386	-455.322	-16.2615	-358.887	-12.3754	-363.159	-11.7148		-11.5158
		120	-115.967	-3.62396	-184.937	-4.99828	-401.001	-10.025	-220.337	-4.59035	-241.699	-5.37109	-558.472	-17.4522	-502.93	-17.9618	-513.306	-21.3877	-453.491	-16.1961	-358.276	-12.3544	-383.911	-12.3842		-11.4859
		120.5	-118.408	-3.70026	-175.781	-4.75084	-395.508	-9.8877	-225.83	-4.70479	-239.868	-5.3304	-574.341	-17.9482	-512.695	-18.3105	-509.033	-21.2097	-451.66	-16.1307	-349.731	-12.0597	-391.846	-12.6402		-11.5157
		121	-118.408	-3.70026	-177.002	-4.78384	-390.015	-9.75037	-219.727	-4.57764	-234.985	-5.2219	-573.73	-17.9291	-524.292	-18.7247	-517.578	-21.5658	-452.271	-16.1525	-343.018	-11.8282	-393.677	-12.6993		-11.5394
		121.5	-122.07	-3.8147	-169.678	-4.58588	-396.118	-9.90295	-219.727	-4.57764	-245.972	-5.46604	-576.172	-18.0054	-533.447	-19.0517	-513.306	-21.3877	-451.05	-16.1089	-332.031	-11.4494	-394.287	-12.7189		-11.5517
		122	-122.681	-3.83377	-178.833	-4.83332	-399.78	-9.99451	-219.116	-4.56492	-249.634	-5.54742	-567.017	-17.7193	-517.578	-18.4849	-513.306	-21.3877	-452.881	-16.1743	-349.731	-12.0597	-386.963	-12.4827		-11.553
		122.5	-120.239	-3.75748	-171.509	-4.63537	-395.508	-9.8877	-218.506	-4.55221	-250.244	-5.56098	-581.665	-18.177	-507.202	-18.1144	-515.137	-21.464	-454.712	-16.2397	-345.459	-11.9124	-379.028	-12.2267		-11.5025
		123	-118.408	-3.70026	-177.612	-4.80033	-397.339	-9.93347	-214.844	-4.47591	-247.192	-5.49316	-586.548	-18.3296	-504.761	-18.0272	-511.475	-21.3114	-451.05	-16.1089	-340.576	-11.744	-390.625	-12.6008		-11.5023
		123.5	-121.46	-3.79562	-181.274	-4.89931	-396.118	-9.90295	-208.74	-4.34875	-240.479	-5.34397	-603.027	-18.8446	-513.306	-18.3323	-504.15	-21.0063	-452.881	-16.1743	-343.018	-11.8282	-395.508	-12.7583		-11.5668
		124	-117.188	-3.66211	-189.819	-5.13025	-397.949	-9.94873	-212.402	-4.42505	-234.985	-5.2219	-592.041	-18.5013	-493.164	-17.613	-516.357	-21.5149	-451.66	-16.1307	-354.614	-12.2281	-391.846	-12.6402		-11.5469
		124.5	-117.188	-3.66211	-181.885	-4.9158	-401.611	-10.0403	-211.792	-4.41233	-228.271	-5.0727	-588.379	-18.3868	-498.657	-17.8092	-534.058	-22.2524	-446.167	-15.9345	-349.121	-12.0387	-397.949	-12.8371		-11.5784
		125	-120.85	-3.77655	-175.781	-4.75084	-395.508	-9.8877	-216.675	-4.51406	-234.375	-5.20833	-596.924	-18.6539	-510.254	-18.2234	-534.058	-22.2524	-440.674	-15.7384	-345.459	-11.9124	-407.104	-13.1324		-11.6409
		125.5	-123.901	-3.87192	-186.157	-5.03128	-396.118	-9.90295	-214.233	-4.4632	-238.647	-5.30328	-595.703	-18.6157	-489.502	-17.4822	-504.761	-21.0317	-441.895	-15.7819	-343.018	-11.8282	-399.17	-12.8764		-11.4717
		126	-121.46	-3.79562	-194.702	-5.26222	-391.235	-9.78088	-216.675	-4.51406	-247.192	-5.49316	-597.534	-18.6729	-494.385	-17.6566	-501.709	-20.9045	-455.322	-16.2615	-343.018	-11.8282	-386.963	-12.4827		-11.5139
		126.5	-121.46	-3.79562	-207.52	-5.60864	-394.287	-9.85718	-215.454	-4.48863	-241.699	-5.37109	-615.234	-19.2261	-504.15	-18.0054	-509.033	-21.2097	-457.153	-16.3269	-352.783	-12.1649	-385.742	-12.4433		-11.6816
		127	-123.291	-3.85284	-202.637	-5.47667	-391.235	-9.78088	-215.454	-4.48863	-241.089	-5.35753	-606.079	-18.94	-502.93	-17.9618	-518.188	-21.5912	-454.712	-16.2397	-362.549	-12.5017	-393.066	-12.6796		-11.7155
		127.5	-122.07	-3.8147	-198.975	-5.37769	-390.625	-9.76562	-212.402	-4.42505	-242.31	-5.38466	-611.572	-19.1116	-489.502	-17.4822	-510.254	-21.2606	-454.102	-16.2179	-371.704	-12.8174	-384.521	-12.4039		-11.6419
		128	-122.681	-3.83377	-200.806	-5.42718	-393.066	-9.82666	-219.116	-4.56492	-239.258	-5.31684	-593.262	-18.5394	-508.423	-18.158	-505.981	-21.0826	-448.608	-16.0217	-352.783	-12.1649	-387.573	-12.5024		-11.5853
		128.5	-122.681	-3.83377	-200.806	-5.42718	-393.677	-9.84192	-219.727	-4.57764	-242.92	-5.39822	-610.352	-19.0735	-494.385	-17.6566	-500.488	-20.8537	-454.102	-16.2179	-360.718	-12.4385	-399.17	-12.8764		-11.6541
		129	-119.629	-3.7384	-205.688	-5.55915	-393.066	-9.82666	-219.116	-4.56492	-247.803	-5.50673	-595.093	-18.5966	-488.281	-17.4386	-501.099	-20.8791	-449.829	-16.0653	-367.432	-12.6701	-389.404	-12.5614		-11.5825
		129.5	-122.07	-3.8147	-211.182	-5.70761	-390.015	-9.75037	-218.506	-4.55221	-247.803	-5.50673	-608.521	-19.0163	-490.112	-17.504	-492.554	-20.5231	-441.284	-15.7601	-364.99	-12.5859	-377.197	-12.1677		-11.5353
		130	-122.681	-3.83377	-209.961	-5.67462	-399.17	-9.97925	-220.337	-4.59035	-247.192	-5.49316	-589.6	-18.425	-498.047	-17.7874	-506.592	-21.108	-432.129	-15.4332	-360.107	-12.4175	-399.17	-12.8764		-11.6017
		130.5	-121.46	-3.79562	-213.013	-5.7571	-410.767	-10.2692	-217.285	-4.52677	-241.089	-5.35753	-598.755	-18.7111	-485.229	-17.3296	-506.592	-21.108	-433.96	-15.4986	-343.628	-11.8492	-396.729	-12.7977		-11.5455
		131	-125.732	-3.92914	-206.909	-5.59214	-402.832	-10.0708	-220.337	-4.59035	-238.647	-5.30328	-606.689	-18.959	-496.826	-17.7438	-513.306	-21.3877	-438.843	-15.673	-342.407	-11.8071	-405.884	-13.093		-11.6499
		131.5	-123.291	-3.85284	-203.247	-5.49316	-404.053	-10.1013	-216.675	-4.51406	-241.089	-5.35753	-605.469	-18.9209	-493.774	-17.6348	-517.578	-21.5658	-438.232	-15.6512	-335.693	-11.5756	-399.17	-12.8764		-11.5949
		132	-121.46	-3.79562	-212.402	-5.7406	-406.494	-10.1624	-211.182	-4.39962	-234.985	-5.2219	-584.106	-18.2533	-494.385	-17.6566	-524.292	-21.8455	-435.791	-15.564	-349.731	-12.0597	-401.001	-12.9355		-11.6032
		132.5	-122.07	-3.8147	-213.013	-5.7571	-402.222	-10.0555	-206.909	-4.31061	-239.258	-5.31684	-578.613	-18.0817	-486.45	-17.3732	-511.475	-21.3114	-448.608	-16.0217	-350.952	-12.1018	-404.663	-13.0536		-11.5635
		133	-118.408	-3.70026	-216.064	-5.83958	-394.897	-9.87244	-203.247	-4.23431	-235.596	-5.23546	-574.341	-17.9482	-490.112	-17.504	-509.033	-21.2097	-445.557	-15.9127	-351.562	-12.1228	-411.377	-13.2702		-11.5318
		133.5	-114.746	-3.58582	-225.83	-6.10352	-391.846	-9.79614	-204.468	-4.25975	-234.985	-5.2219	-583.496	-18.2343	-514.526	-18.3759	-516.968	-21.5403	-438.843	-15.673	-339.966	-11.723	-396.118	-12.778		-11.572
		134	-117.798	-3.68118	-212.402	-5.7406	-399.78	-9.99451	-209.961	-4.37419	-238.037	-5.28971	-571.899	-17.8719	-501.099	-17.8964	-501.709	-20.9045	-436.401	-15.5858	-347.29	-11.9755	-391.846	-12.6402		-11.4504
		134.5	-118.408	-3.70026	-203.247	-5.49316	-401.001	-10.025	-205.688	-4.28518	-233.765	-5.19477	-581.055	-18.158	-498.657	-17.8092	-513.306	-21.3877	-447.388	-15.9781	-332.031	-11.4494	-393.066	-12.6796		-11.4691
		135	-119.629	-3.7384	-200.806	-5.42718	-400.391	-10.0098	-208.13	-4.33604	-237.427	-5.27615	-579.834	-18.1198	-516.357	-18.4413	-502.93	-20.9554	-441.284	-15.7601	-341.187	-11.7651	-407.715	-13.1521		-11.5438
		135.5	-115.356	-3.60489	-195.923	-5.29521	-399.17	-9.97925	-207.52	-4.32332	-240.479	-5.34397	-596.313	-18.6348	-530.396	-18.9427	-505.371	-21.0571	-450.439	-16.0871	-342.407	-11.8071	-410.156	-13.2308		-11.6642
		136	-118.408	-3.70026	-190.43	-5.14675	-400.391	-10.0098	-202.026	-4.20888	-237.427	-5.27615	-584.106	-18.2533	-523.682	-18.7029	-495.605	-20.6502	-445.557	-15.9127	-337.524	-11.6388	-402.832	-12.9946		-11.4995
		136.5	-117.188	-3.66211	-189.209	-5.11376	-394.897	-9.87244	-209.961	-4.37419	-240.479	-5.34397	-592.041	-18.5013	-520.02	-18.5721	-502.319	-20.93	-452.881	-16.1743	-336.914	-11.6177	-394.287	-12.7189		-11.5346
		137	-117.188	-3.66211	-189.209	-5.11376	-394.287	-9.85718	-211.182	-4.39962	-250.244	-5.56098	-609.131	-19.0353	-508.423	-18.158	-505.371	-21.0571	-443.115	-15.8255	-337.524	-11.6388	-391.846	-12.6402		-11.5408
		137.5	-118.408	-3.70026	-191.04	-5.16324	-394.287	-9.85718	-206.909	-4.31061	-245.972	-5.46604	-631.714	-19.7411	-505.981	-18.0708	-515.747	-21.4895	-448.608	-16.0217	-333.252	-11.4914	-388.794	-12.5417		-11.623
		138	-123.901	-3.87192	-193.481	-5.22923	-399.78	-9.99451	-208.13	-4.33604	-248.413	-5.52029	-612.183	-19.1307	-513.916	-18.3541	-494.385	-20.5994	-454.102	-16.2179	-335.083	-11.5546	-389.404	-12.5614		-11.5791
		138.5	-125.122	-3.91006	-191.04	-5.16324	-395.508	-9.8877	-206.299	-4.29789	-244.751	-5.43891	-609.741	-19.0544	-512.085	-18.2887	-494.995	-20.6248	-445.557	-15.9127	-324.707	-11.1968	-397.339	-12.8174		-11.5084
		139	-125.732	-3.92914	-196.533	-5.31171	-396.118	-9.90295	-209.351	-4.36147	-250.854	-5.57454	-619.507	-19.3596	-531.006	-18.9645	-493.164	-20.5485	-454.102	-16.2179	-336.914	-11.6177	-392.456	-12.6599		-11.6771
		139.5	-123.291	-3.85284	-191.04	-5.16324	-395.508	-9.8877	-206.299	-4.29789	-244.751	-5.43891	-636.597	-19.8936	-510.254	-18.2234	-509.033	-21.2097	-469.36	-16.7629	-332.031	-11.4494	-402.222	-12.9749		-11.7413
		140	-123.901	-3.87192	-193.481	-5.22923	-391.235	-9.78088	-208.13	-4.33604	-244.751	-5.43891	-637.817	-19.9318	-517.578	-18.4849	-511.475	-21.3114	-480.347	-17.1552	-343.628	-11.8492	-391.235	-12.6205		-11.8191
		140.5	-120.85	-3.77655	-180.664	-4.88281	-401.611	-10.0403	-206.909	-4.31061	-241.089	-5.35753	-618.286	-19.3214	-520.02	-18.5721	-493.164	-20.5485	-466.919	-16.6757	-339.355	-11.7019	-405.884	-13.093		-11.6619
		141	-125.122	-3.91006	-179.443	-4.84982	-401.611	-10.0403	-201.416	-4.19617	-239.868	-5.3304	-615.234	-19.2261	-517.578	-18.4849	-498.657	-20.7774	-451.66	-16.1307	-335.083	-11.5546	-414.429	-13.3687		-11.6245
		141.5	-124.512	-3.89099	-198.975	-5.37769	-404.663	-10.1166	-208.74	-4.34875	-240.479	-5.34397	-610.962	-19.0926	-513.916	-18.3541	-507.202	-21.1334	-449.829	-16.0653	-347.29	-11.9755	-402.832	-12.9946		-11.6994
		142	-119.019	-3.71933	-181.274	-4.89931	-399.78	-9.99451	-212.402	-4.42505	-241.699	-5.37109	-615.845	-19.2451	-507.202	-18.1144	-501.709	-20.9045	-445.557	-15.9127	-344.849	-11.8913	-397.339	-12.8174		-11.5723
		142.5	-118.408	-3.70026	-186.157	-5.03128	-397.339	-9.93347	-212.402	-4.42505	-241.699	-5.37109	-617.676	-19.3024	-513.916	-18.3541	-493.164	-20.5485	-451.05	-16.1089	-339.966	-11.723	-407.715	-13.1521		-11.6046
		143	-119.629	-3.7384	-188.599	-5.09726	-393.066	-9.82666	-216.675	-4.51406	-239.258	-5.31684	-604.248	-18.8828	-507.202	-18.1144	-492.554	-20.5231	-452.881	-16.1743	-354.614	-12.2281	-401.611	-12.9552		-11.5792
		143.5	-117.188	-3.66211	-186.768	-5.04777	-401.611	-10.0403	-208.13	-4.33604	-235.596	-5.23546	-611.572	-19.1116	-495.605	-17.7002	-485.229	-20.2179	-441.284	-15.7601	-358.887	-12.3754	-391.846	-12.6402		-11.4661
		144	-117.188	-3.66211	-186.768	-5.04777	-401.611	-10.0403	-208.13	-4.33604	-234.375	-5.20833	-602.417	-18.8255	-515.747	-18.4195	-498.047	-20.752	-443.726	-15.8473	-353.394	-12.186	-408.325	-13.1718		-11.5906
		144.5	-117.798	-3.68118	-182.495	-4.9323	-396.118	-9.90295	-208.74	-4.34875	-231.323	-5.14052	-614.624	-19.207	-506.592	-18.0926	-507.202	-21.1334	-432.739	-15.455	-341.797	-11.7861	-407.104	-13.1324		-11.5284
		145	-117.188	-3.66211	-196.533	-5.31171	-395.508	-9.8877	-211.182	-4.39962	-225.83	-5.01845	-601.196	-18.7874	-508.423	-18.158	-502.319	-20.93	-427.856	-15.2806	-338.135	-11.6598	-404.053	-13.034		-11.4663
		145.5	-118.408	-3.70026	-198.364	-5.3612	-396.118	-9.90295	-215.454	-4.48863	-230.103	-5.11339	-581.055	-18.158	-521.851	-18.6375	-490.723	-20.4468	-430.908	-15.3896	-338.745	-11.6809	-398.56	-12.8568		-11.4305
		146	-117.188	-3.66211	-195.923	-5.29521	-402.222	-10.0555	-217.896	-4.53949	-237.427	-5.27615	-601.807	-18.8065	-517.578	-18.4849	-492.554	-20.5231	-438.843	-15.673	-343.018	-11.8282	-400.391	-12.9158		-11.5509
		146.5	-117.188	-3.66211	-189.819	-5.13025	-404.053	-10.1013	-221.558	-4.61578	-230.103	-5.11339	-592.651	-18.5204	-515.137	-18.3977	-507.812	-21.1589	-448.608	-16.0217	-349.121	-12.0387	-403.442	-13.0143		-11.6159
		147	-114.746	-3.58582	-203.857	-5.50966	-390.625	-9.76562	-219.116	-4.56492	-228.882	-5.08626	-612.793	-19.1498	-523.682	-18.7029	-504.761	-21.0317	-438.843	-15.673	-349.121	-12.0387	-404.053	-13.034		-11.6493
		147.5	-114.746	-3.58582	-213.013	-5.7571	-390.625	-9.76562	-214.233	-4.4632	-232.544	-5.16764	-618.286	-19.3214	-521.851	-18.6375	-513.916	-21.4132	-440.674	-15.7384	-353.394	-12.186	-407.104	-13.1324		-11.7426
		148	-114.746	-3.58582	-208.13	-5.62513	-390.625	-9.76562	-209.351	-4.36147	-230.713	-5.12695	-621.338	-19.4168	-516.968	-18.4631	-509.033	-21.2097	-447.998	-15.9999	-349.731	-12.0597	-401.001	-12.9355		-11.6863
		148.5	-112.305	-3.50952	-202.026	-5.46017	-400.391	-10.0098	-211.182	-4.39962	-227.051	-5.04557	-611.572	-19.1116	-519.409	-18.5503	-520.63	-21.6929	-441.284	-15.7601	-346.68	-11.9545	-396.729	-12.7977		-11.6629
		149	-109.253	-3.41415	-205.688	-5.55915	-398.56	-9.96399	-210.571	-4.3869	-230.103	-5.11339	-590.21	-18.4441	-512.085	-18.2887	-515.137	-21.464	-449.219	-16.0435	-345.459	-11.9124	-398.56	-12.8568		-11.5861
		149.5	-114.136	-3.56674	-205.688	-5.55915	-399.17	-9.97925	-211.182	-4.39962	-224.609	-4.99132	-596.313	-18.6348	-516.968	-18.4631	-531.616	-22.1507	-436.401	-15.5858	-336.914	-11.6177	-395.508	-12.7583		-11.6097
		150	-115.356	-3.60489	-200.195	-5.41068	-397.949	-9.94873	-213.623	-4.45048	-233.765	-5.19477	-600.586	-18.7683	-531.616	-18.9863	-531.616	-22.1507	-437.622	-15.6294	-327.759	-11.302	-407.715	-13.1521		-11.6908
		150.5	-111.694	-3.49045	-205.078	-5.54265	-387.573	-9.68933	-211.792	-4.41233	-238.647	-5.30328	-628.052	-19.6266	-526.123	-18.7901	-531.616	-22.1507	-436.401	-15.5858	-332.642	-11.4704	-400.391	-12.9158		-11.7252
		151	-114.746	-3.58582	-211.182	-5.70761	-395.508	-9.8877	-214.233	-4.4632	-239.868	-5.3304	-626.831	-19.5885	-520.02	-18.5721	-525.513	-21.8964	-437.012	-15.6076	-323.486	-11.1547	-399.17	-12.8764		-11.6973
		151.5	-114.746	-3.58582	-194.702	-5.26222	-397.339	-9.93347	-216.064	-4.50134	-239.258	-5.31684	-623.779	-19.4931	-516.357	-18.4413	-526.123	-21.9218	-440.674	-15.7384	-320.435	-11.0495	-400.391	-12.9158		-11.6509
		152	-116.577	-3.64304	-203.247	-5.49316	-399.17	-9.97925	-217.896	-4.53949	-238.647	-5.30328	-604.248	-18.8828	-513.306	-18.3323	-511.475	-21.3114	-435.791	-15.564	-322.876	-11.1337	-411.377	-13.2702		-11.5866
		152.5	-118.408	-3.70026	-203.857	-5.50966	-403.442	-10.0861	-217.896	-4.53949	-238.037	-5.28971	-595.093	-18.5966	-514.526	-18.3759	-516.357	-21.5149	-433.96	-15.4986	-327.148	-11.281	-400.391	-12.9158		-11.5735
		153	-122.681	-3.83377	-206.299	-5.57564	-391.846	-9.79614	-224.609	-4.67936	-244.141	-5.42535	-608.521	-19.0163	-506.592	-18.0926	-515.747	-21.4895	-433.96	-15.4986	-331.421	-11.4283	-404.053	-13.034		-11.6245
		153.5	-120.85	-3.77655	-193.481	-5.22923	-399.17	-9.97925	-223.999	-4.66665	-243.53	-5.41178	-594.482	-18.5776	-503.54	-17.9836	-516.968	-21.5403	-434.57	-15.5204	-332.031	-11.4494	-401.611	-12.9552		-11.5536
		154	-120.85	-3.77655	-200.195	-5.41068	-409.546	-10.2386	-223.999	-4.66665	-237.427	-5.27615	-594.482	-18.5776	-499.268	-17.831	-507.202	-21.1334	-439.453	-15.6948	-330.2	-11.3862	-402.832	-12.9946		-11.5442
		154.5	-118.408	-3.70026	-198.364	-5.3612	-407.104	-10.1776	-222.168	-4.6285	-239.258	-5.31684	-604.858	-18.9018	-506.592	-18.0926	-500.488	-20.8537	-439.453	-15.6948	-331.421	-11.4283	-396.118	-12.778		-11.5394
		155	-115.356	-3.60489	-197.144	-5.3282	-399.78	-9.99451	-219.727	-4.57764	-238.647	-5.30328	-628.662	-19.6457	-524.292	-18.7247	-501.709	-20.9045	-445.557	-15.9127	-337.524	-11.6388	-395.508	-12.7583		-11.6721
		155.5	-118.408	-3.70026	-206.909	-5.59214	-401.611	-10.0403	-220.337	-4.59035	-243.53	-5.41178	-593.262	-18.5394	-510.864	-18.2452	-504.15	-21.0063	-444.336	-15.8691	-327.759	-11.302	-394.287	-12.7189		-11.5469
		156	-118.408	-3.70026	-199.585	-5.39419	-404.663	-10.1166	-219.116	-4.56492	-245.361	-5.45247	-584.106	-18.2533	-501.099	-17.8964	-505.981	-21.0826	-457.153	-16.3269	-326.538	-11.2599	-391.846	-12.6402		-11.5171
		156.5	-117.188	-3.66211	-201.416	-5.44368	-404.663	-10.1166	-219.727	-4.57764	-246.582	-5.4796	-592.041	-18.5013	-510.864	-18.2452	-498.657	-20.7774	-446.167	-15.9345	-335.083	-11.5546	-388.794	-12.5417		-11.5304
		157	-116.577	-3.64304	-195.923	-5.29521	-405.884	-10.1471	-221.558	-4.61578	-248.413	-5.52029	-585.938	-18.3105	-508.423	-18.158	-506.592	-21.108	-442.505	-15.8037	-328.369	-11.3231	-385.132	-12.4236		-11.4862
		157.5	-112.915	-3.52859	-194.092	-5.24572	-405.273	-10.1318	-223.999	-4.66665	-252.686	-5.61523	-588.989	-18.4059	-498.657	-17.8092	-496.826	-20.7011	-447.388	-15.9781	-327.759	-11.302	-379.028	-12.2267		-11.4192
		158	-119.019	-3.71933	-194.092	-5.24572	-407.715	-10.1929	-223.999	-4.66665	-246.582	-5.4796	-578.003	-18.0626	-487.671	-17.4168	-510.864	-21.286	-460.815	-16.4577	-331.421	-11.4283	-391.235	-12.6205		-11.5069
		158.5	-119.629	-3.7384	-198.975	-5.37769	-415.649	-10.3912	-225.22	-4.69208	-247.192	-5.49316	-576.782	-18.0244	-492.554	-17.5912	-503.54	-20.9808	-448.608	-16.0217	-327.759	-11.302	-388.184	-12.5221		-11.4668
		159	-115.356	-3.60489	-198.364	-5.3612	-416.26	-10.4065	-226.44	-4.71751	-243.53	-5.41178	-578.003	-18.0626	-485.229	-17.3296	-496.216	-20.6757	-444.336	-15.8691	-328.369	-11.3231	-397.949	-12.8371		-11.4181
		159.5	-115.356	-3.60489	-192.871	-5.21273	-408.936	-10.2234	-226.44	-4.71751	-241.699	-5.37109	-579.224	-18.1007	-499.268	-17.831	-502.319	-20.93	-446.777	-15.9563	-334.473	-11.5335	-406.494	-13.1127		-11.5085
		160	-115.356	-3.60489	-202.026	-5.46017	-413.818	-10.3455	-230.103	-4.7938	-242.92	-5.39822	-566.406	-17.7002	-513.306	-18.3323	-508.423	-21.1843	-446.777	-15.9563	-327.759	-11.302	-385.742	-12.4433		-11.5019
		160.5	-120.85	-3.77655	-203.247	-5.49316	-407.104	-10.1776	-221.558	-4.61578	-239.258	-5.31684	-564.575	-17.643	-520.02	-18.5721	-501.099	-20.8791	-447.998	-15.9999	-323.486	-11.1547	-391.846	-12.6402		-11.479
		161	-121.46	-3.79562	-208.13	-5.62513	-399.78	-9.99451	-221.558	-4.61578	-239.868	-5.3304	-582.275	-18.1961	-511.475	-18.267	-509.644	-21.2351	-445.557	-15.9127	-332.642	-11.4704	-379.639	-12.2464		-11.5172
		161.5	-119.629	-3.7384	-209.351	-5.65812	-402.222	-10.0555	-224.609	-4.67936	-233.765	-5.19477	-575.562	-17.9863	-510.864	-18.2452	-509.644	-21.2351	-452.881	-16.1743	-334.473	-11.5335	-388.794	-12.5417		-11.5493
		162	-117.188	-3.66211	-198.364	-5.3612	-404.053	-10.1013	-220.947	-4.60307	-234.985	-5.2219	-578.003	-18.0626	-500.488	-17.8746	-513.916	-21.4132	-449.219	-16.0435	-330.811	-11.4073	-388.184	-12.5221		-11.4793
		162.5	-114.136	-3.56674	-197.754	-5.3447	-401.001	-10.025	-222.778	-4.64122	-233.765	-5.19477	-595.703	-18.6157	-505.981	-18.0708	-529.785	-22.0744	-445.557	-15.9127	-336.914	-11.6177	-389.404	-12.5614		-11.6023
		163	-117.188	-3.66211	-189.209	-5.11376	-399.78	-9.99451	-224.609	-4.67936	-233.154	-5.18121	-598.145	-18.692	-494.385	-17.6566	-527.954	-21.9981	-446.777	-15.9563	-335.083	-11.5546	-393.677	-12.6993		-11.5625
		163.5	-121.46	-3.79562	-197.754	-5.3447	-402.832	-10.0708	-223.389	-4.65393	-234.375	-5.20833	-598.755	-18.7111	-501.709	-17.9182	-527.344	-21.9727	-448.608	-16.0217	-344.238	-11.8703	-401.001	-12.9355		-11.6821
		164	-116.577	-3.64304	-195.312	-5.27872	-398.56	-9.96399	-223.389	-4.65393	-231.323	-5.14052	-592.041	-18.5013	-502.319	-17.94	-523.682	-21.8201	-451.66	-16.1307	-330.811	-11.4073	-404.053	-13.034		-11.5921
		164.5	-117.188	-3.66211	-200.806	-5.42718	-397.339	-9.93347	-220.337	-4.59035	-235.596	-5.23546	-591.431	-18.4822	-493.774	-17.6348	-499.268	-20.8028	-465.088	-16.6103	-324.707	-11.1968	-404.053	-13.034		-11.5099
		165	-118.408	-3.70026	-205.078	-5.54265	-397.949	-9.94873	-223.999	-4.66665	-242.31	-5.38466	-592.651	-18.5204	-485.229	-17.3296	-507.812	-21.1589	-458.374	-16.3705	-330.811	-11.4073	-393.677	-12.6993		-11.5208
		165.5	-118.408	-3.70026	-210.571	-5.69112	-392.456	-9.8114	-224.609	-4.67936	-242.92	-5.39822	-598.755	-18.7111	-485.229	-17.3296	-500.488	-20.8537	-444.336	-15.8691	-333.252	-11.4914	-375.977	-12.1283		-11.424
		166	-115.967	-3.62396	-195.312	-5.27872	-394.287	-9.85718	-223.389	-4.65393	-243.53	-5.41178	-609.741	-19.0544	-486.45	-17.3732	-485.229	-20.2179	-454.102	-16.2179	-327.148	-11.281	-394.287	-12.7189		-11.4263
		166.5	-115.967	-3.62396	-192.261	-5.19624	-387.573	-9.68933	-220.947	-4.60307	-245.361	-5.45247	-605.469	-18.9209	-485.84	-17.3514	-510.254	-21.2606	-464.478	-16.5885	-329.59	-11.3652	-386.963	-12.4827		-11.5031
		167	-114.746	-3.58582	-200.806	-5.42718	-385.132	-9.6283	-223.389	-4.65393	-242.92	-5.39822	-593.872	-18.5585	-487.061	-17.395	-505.371	-21.0571	-455.322	-16.2615	-328.979	-11.3441	-396.118	-12.778		-11.4625
		167.5	-116.577	-3.64304	-196.533	-5.31171	-386.963	-9.67407	-225.22	-4.69208	-244.141	-5.42535	-588.989	-18.4059	-480.957	-17.177	-504.761	-21.0317	-441.284	-15.7601	-330.811	-11.4073	-389.404	-12.5614		-11.3718
		168	-115.967	-3.62396	-200.806	-5.42718	-390.625	-9.76562	-214.844	-4.47591	-246.582	-5.4796	-601.196	-18.7874	-490.112	-17.504	-516.357	-21.5149	-439.453	-15.6948	-328.979	-11.3441	-391.846	-12.6402		-11.478
		168.5	-113.525	-3.54767	-203.247	-5.49316	-385.742	-9.64355	-219.116	-4.56492	-241.089	-5.35753	-603.638	-18.8637	-500.488	-17.8746	-510.864	-21.286	-437.012	-15.6076	-323.486	-11.1547	-380.859	-12.2858		-11.4254
		169	-118.408	-3.70026	-212.402	-5.7406	-388.794	-9.71985	-223.999	-4.66665	-239.868	-5.3304	-590.21	-18.4441	-504.15	-18.0054	-507.812	-21.1589	-441.284	-15.7601	-327.759	-11.302	-379.639	-12.2464		-11.4613
		169.5	-114.136	-3.56674	-211.792	-5.72411	-393.677	-9.84192	-221.558	-4.61578	-242.31	-5.38466	-604.858	-18.9018	-502.93	-17.9618	-509.033	-21.2097	-429.077	-15.3242	-321.045	-11.0705	-388.184	-12.5221		-11.4658
		170	-115.356	-3.60489	-207.52	-5.60864	-393.677	-9.84192	-223.999	-4.66665	-236.816	-5.26259	-602.417	-18.8255	-498.047	-17.7874	-516.357	-21.5149	-434.57	-15.5204	-318.604	-10.9863	-369.873	-11.9314		-11.4137
		170.5	-115.356	-3.60489	-200.195	-5.41068	-396.118	-9.90295	-228.271	-4.75566	-244.751	-5.43891	-613.403	-19.1689	-497.437	-17.7656	-513.306	-21.3877	-427.856	-15.2806	-326.538	-11.2599	-374.756	-12.0889		-11.4604
		171	-119.019	-3.71933	-201.416	-5.44368	-391.235	-9.78088	-228.882	-4.76837	-248.413	-5.52029	-601.807	-18.8065	-506.592	-18.0926	-507.812	-21.1589	-436.401	-15.5858	-326.538	-11.2599	-368.652	-11.892		-11.4571
		171.5	-120.85	-3.77655	-216.064	-5.83958	-394.287	-9.85718	-227.051	-4.73022	-239.868	-5.3304	-615.234	-19.2261	-498.657	-17.8092	-513.916	-21.4132	-429.688	-15.346	-324.707	-11.1968	-370.483	-11.9511		-11.4978
		172	-122.681	-3.83377	-211.182	-5.70761	-397.949	-9.94873	-217.896	-4.53949	-238.647	-5.30328	-595.703	-18.6157	-498.657	-17.8092	-515.747	-21.4895	-440.063	-15.7166	-335.083	-11.5546	-377.197	-12.1677		-11.5169
		172.5	-122.681	-3.83377	-204.468	-5.52616	-386.963	-9.67407	-221.558	-4.61578	-243.53	-5.41178	-584.717	-18.2724	-499.878	-17.8528	-515.137	-21.464	-440.674	-15.7384	-337.524	-11.6388	-391.846	-12.6402		-11.5153
		173	-117.798	-3.68118	-200.806	-5.42718	-390.015	-9.75037	-228.271	-4.75566	-237.427	-5.27615	-595.093	-18.5966	-499.878	-17.8528	-524.292	-21.8455	-448.608	-16.0217	-342.407	-11.8071	-397.339	-12.8174		-11.6211
		173.5	-119.019	-3.71933	-206.299	-5.57564	-392.456	-9.8114	-223.999	-4.66665	-240.479	-5.34397	-601.196	-18.7874	-507.812	-18.1362	-513.916	-21.4132	-449.219	-16.0435	-336.304	-11.5967	-385.742	-12.4433		-11.5943
		174	-121.46	-3.79562	-202.637	-5.47667	-381.47	-9.53674	-227.661	-4.74294	-241.089	-5.35753	-609.741	-19.0544	-504.15	-18.0054	-509.644	-21.2351	-449.219	-16.0435	-323.486	-11.1547	-373.535	-12.0495		-11.4957
		174.5	-122.681	-3.83377	-192.871	-5.21273	-386.963	-9.67407	-230.713	-4.80652	-234.985	-5.2219	-610.352	-19.0735	-496.826	-17.7438	-514.526	-21.4386	-451.66	-16.1307	-332.031	-11.4494	-361.328	-11.6557		-11.4764
		175	-118.408	-3.70026	-198.364	-5.3612	-386.963	-9.67407	-222.778	-4.64122	-234.985	-5.2219	-588.379	-18.3868	-484.619	-17.3078	-516.968	-21.5403	-454.712	-16.2397	-338.745	-11.6809	-375.366	-12.1086		-11.4421
		175.5	-118.408	-3.70026	-196.533	-5.31171	-391.235	-9.78088	-217.285	-4.52677	-236.206	-5.24902	-604.248	-18.8828	-493.774	-17.6348	-515.137	-21.464	-449.219	-16.0435	-334.473	-11.5335	-391.846	-12.6402		-11.5243
		176	-117.188	-3.66211	-192.261	-5.19624	-397.949	-9.94873	-213.623	-4.45048	-235.596	-5.23546	-593.262	-18.5394	-516.968	-18.4631	-513.916	-21.4132	-460.205	-16.4359	-333.252	-11.4914	-384.521	-12.4039		-11.5673
		176.5	-115.967	-3.62396	-208.74	-5.64163	-392.456	-9.8114	-213.623	-4.45048	-232.544	-5.16764	-622.559	-19.455	-513.916	-18.3541	-513.916	-21.4132	-461.426	-16.4795	-336.304	-11.5967	-363.77	-11.7345		-11.6116
		177	-119.019	-3.71933	-206.299	-5.57564	-395.508	-9.8877	-216.064	-4.50134	-234.375	-5.20833	-616.455	-19.2642	-520.02	-18.5721	-507.812	-21.1589	-463.867	-16.5667	-339.966	-11.723	-372.925	-12.0298		-11.6552
		177.5	-117.798	-3.68118	-199.585	-5.39419	-394.897	-9.87244	-214.844	-4.47591	-234.375	-5.20833	-610.962	-19.0926	-504.761	-18.0272	-511.475	-21.3114	-462.036	-16.5013	-336.914	-11.6177	-391.235	-12.6205		-11.6184
		178	-120.85	-3.77655	-194.092	-5.24572	-394.287	-9.85718	-213.623	-4.45048	-234.985	-5.2219	-599.976	-18.7492	-496.826	-17.7438	-523.071	-21.7946	-453.491	-16.1961	-338.135	-11.6598	-369.263	-11.9117		-11.5097
		178.5	-119.629	-3.7384	-180.664	-4.88281	-391.846	-9.79614	-211.182	-4.39962	-235.596	-5.23546	-587.158	-18.3487	-505.981	-18.0708	-521.24	-21.7183	-458.984	-16.3923	-335.693	-11.5756	-382.69	-12.3449		-11.5003
		179	-118.408	-3.70026	-183.105	-4.9488	-381.47	-9.53674	-214.233	-4.4632	-233.765	-5.19477	-598.755	-18.7111	-501.099	-17.8964	-520.02	-21.6675	-447.388	-15.9781	-339.966	-11.723	-379.028	-12.2267		-11.4588
		179.5	-120.239	-3.75748	-185.547	-5.01478	-384.521	-9.61304	-215.454	-4.48863	-240.479	-5.34397	-598.755	-18.7111	-502.93	-17.9618	-510.864	-21.286	-438.232	-15.6512	-346.069	-11.9334	-374.756	-12.0889		-11.4409
		180	-120.239	-3.75748	-200.195	-5.41068	-398.56	-9.96399	-214.233	-4.4632	-245.361	-5.45247	-596.313	-18.6348	-521.851	-18.6375	-490.112	-20.4213	-439.453	-15.6948	-333.862	-11.5125	-391.846	-12.6402		-11.5081
		180.5	-117.798	-3.68118	-197.144	-5.3282	-405.884	-10.1471	-214.233	-4.4632	-242.92	-5.39822	-589.6	-18.425	-510.864	-18.2452	-521.24	-21.7183	-446.777	-15.9563	-342.407	-11.8071	-389.404	-12.5614		-11.6119
		181	-118.408	-3.70026	-221.558	-5.98804	-395.508	-9.8877	-212.402	-4.42505	-243.53	-5.41178	-585.327	-18.2915	-496.826	-17.7438	-512.085	-21.3369	-444.336	-15.8691	-352.173	-12.1439	-378.418	-12.207		-11.5459
		181.5	-116.577	-3.64304	-220.947	-5.97155	-399.78	-9.99451	-211.792	-4.41233	-245.361	-5.45247	-589.6	-18.425	-498.657	-17.8092	-513.916	-21.4132	-456.543	-16.3051	-358.276	-12.3544	-389.404	-12.5614		-11.6675
		182	-117.188	-3.66211	-202.026	-5.46017	-395.508	-9.8877	-214.844	-4.47591	-245.972	-5.46604	-590.82	-18.4631	-510.254	-18.2234	-502.319	-20.93	-454.712	-16.2397	-349.121	-12.0387	-388.794	-12.5417		-11.5808
		182.5	-116.577	-3.64304	-205.688	-5.55915	-398.56	-9.96399	-215.454	-4.48863	-242.92	-5.39822	-613.403	-19.1689	-513.916	-18.3541	-502.319	-20.93	-458.374	-16.3705	-333.862	-11.5125	-384.521	-12.4039		-11.6175
		183	-112.915	-3.52859	-200.195	-5.41068	-392.456	-9.8114	-217.896	-4.53949	-240.479	-5.34397	-616.455	-19.2642	-498.657	-17.8092	-489.502	-20.3959	-457.153	-16.3269	-338.135	-11.6598	-391.846	-12.6402		-11.5209
		183.5	-117.798	-3.68118	-186.157	-5.03128	-389.404	-9.73511	-219.727	-4.57764	-236.206	-5.24902	-620.728	-19.3977	-476.685	-17.0244	-505.371	-21.0571	-458.984	-16.3923	-337.524	-11.6388	-386.353	-12.463		-11.4771
		184	-114.746	-3.58582	-194.092	-5.24572	-395.508	-9.8877	-213.013	-4.43776	-234.985	-5.2219	-620.117	-19.3787	-490.112	-17.504	-505.371	-21.0571	-446.777	-15.9563	-329.59	-11.3652	-383.911	-12.3842		-11.4568
		184.5	-121.46	-3.79562	-195.923	-5.29521	-393.066	-9.82666	-209.961	-4.37419	-231.934	-5.15408	-609.131	-19.0353	-517.578	-18.4849	-520.63	-21.6929	-447.998	-15.9999	-329.59	-11.3652	-381.47	-12.3055		-11.5754
		185	-123.291	-3.85284	-204.468	-5.52616	-383.301	-9.58252	-209.351	-4.36147	-226.44	-5.03201	-608.521	-19.0163	-509.644	-18.2016	-521.851	-21.7438	-453.491	-16.1961	-336.304	-11.5967	-379.639	-12.2464		-11.5778
		185.5	-120.85	-3.77655	-209.961	-5.67462	-385.742	-9.64355	-209.961	-4.37419	-224.609	-4.99132	-607.3	-18.9781	-508.423	-18.158	-515.137	-21.464	-454.712	-16.2397	-330.2	-11.3862	-375.977	-12.1283		-11.5286
		186	-121.46	-3.79562	-213.013	-5.7571	-385.132	-9.6283	-217.285	-4.52677	-227.661	-5.05914	-605.469	-18.9209	-494.385	-17.6566	-516.968	-21.5403	-443.726	-15.8473	-331.421	-11.4283	-374.756	-12.0889		-11.4772
		186.5	-125.732	-3.92914	-214.233	-5.79009	-396.118	-9.90295	-219.116	-4.56492	-231.323	-5.14052	-593.872	-18.5585	-507.202	-18.1144	-501.709	-20.9045	-445.557	-15.9127	-330.2	-11.3862	-372.925	-12.0298		-11.4758
		187	-120.239	-3.75748	-207.52	-5.60864	-399.78	-9.99451	-212.402	-4.42505	-234.375	-5.20833	-604.858	-18.9018	-488.892	-17.4604	-502.93	-20.9554	-443.726	-15.8473	-328.979	-11.3441	-372.925	-12.0298		-11.4121
		187.5	-119.019	-3.71933	-214.844	-5.80659	-399.17	-9.97925	-216.064	-4.50134	-238.647	-5.30328	-584.717	-18.2724	-494.385	-17.6566	-505.371	-21.0571	-426.636	-15.237	-338.135	-11.6598	-375.977	-12.1283		-11.3928
		188	-121.46	-3.79562	-219.727	-5.93856	-395.508	-9.8877	-214.233	-4.4632	-241.699	-5.37109	-602.417	-18.8255	-499.268	-17.831	-519.409	-21.642	-443.726	-15.8473	-337.524	-11.6388	-371.704	-11.9905		-11.5665
		188.5	-120.239	-3.75748	-216.064	-5.83958	-403.442	-10.0861	-212.402	-4.42505	-238.647	-5.30328	-608.521	-19.0163	-504.761	-18.0272	-521.24	-21.7183	-447.998	-15.9999	-330.811	-11.4073	-363.77	-11.7345		-11.5741
		189	-125.122	-3.91006	-216.675	-5.85608	-397.949	-9.94873	-211.182	-4.39962	-236.816	-5.26259	-606.689	-18.959	-512.695	-18.3105	-518.799	-21.6166	-453.491	-16.1961	-341.797	-11.7861	-372.925	-12.0298		-11.6614
		189.5	-122.07	-3.8147	-213.013	-5.7571	-393.677	-9.84192	-216.064	-4.50134	-234.985	-5.2219	-609.131	-19.0353	-507.812	-18.1362	-499.878	-20.8282	-444.946	-15.8909	-343.018	-11.8282	-376.587	-12.148		-11.5458
		190	-130.615	-4.08173	-208.74	-5.64163	-391.846	-9.79614	-213.623	-4.45048	-234.985	-5.2219	-594.482	-18.5776	-487.671	-17.4168	-496.216	-20.6757	-438.232	-15.6512	-340.576	-11.744	-372.314	-12.0101		-11.3879
		190.5	-127.563	-3.98636	-210.571	-5.69112	-389.404	-9.73511	-216.064	-4.50134	-236.206	-5.24902	-606.079	-18.94	-487.061	-17.395	-498.657	-20.7774	-432.739	-15.455	-337.524	-11.6388	-368.652	-11.892		-11.3874
		191	-119.019	-3.71933	-203.247	-5.49316	-397.949	-9.94873	-214.233	-4.4632	-240.479	-5.34397	-596.924	-18.6539	-490.723	-17.5258	-501.709	-20.9045	-430.298	-15.3678	-347.9	-11.9966	-374.146	-12.0692		-11.4078
		191.5	-119.629	-3.7384	-207.52	-5.60864	-396.118	-9.90295	-215.454	-4.48863	-243.53	-5.41178	-607.3	-18.9781	-484.619	-17.3078	-505.371	-21.0571	-433.96	-15.4986	-358.887	-12.3754	-385.132	-12.4236		-11.5265
		192	-119.019	-3.71933	-204.468	-5.52616	-393.066	-9.82666	-214.844	-4.47591	-242.31	-5.38466	-603.638	-18.8637	-481.567	-17.1988	-495.605	-20.6502	-442.505	-15.8037	-346.68	-11.9545	-402.832	-12.9946		-11.4908
		192.5	-120.85	-3.77655	-204.468	-5.52616	-390.015	-9.75037	-209.351	-4.36147	-242.31	-5.38466	-612.183	-19.1307	-497.437	-17.7656	-501.099	-20.8791	-441.895	-15.7819	-338.135	-11.6598	-401.001	-12.9355		-11.5411
		193	-119.019	-3.71933	-201.416	-5.44368	-391.846	-9.79614	-211.182	-4.39962	-238.647	-5.30328	-616.455	-19.2642	-499.268	-17.831	-505.981	-21.0826	-437.012	-15.6076	-336.914	-11.6177	-388.794	-12.5417		-11.5097
		193.5	-120.85	-3.77655	-198.364	-5.3612	-391.235	-9.78088	-212.402	-4.42505	-233.765	-5.19477	-619.507	-19.3596	-520.02	-18.5721	-496.826	-20.7011	-449.219	-16.0435	-338.135	-11.6598	-389.404	-12.5614		-11.5851
		194	-122.07	-3.8147	-189.819	-5.13025	-393.066	-9.82666	-213.013	-4.43776	-229.492	-5.09983	-620.117	-19.3787	-518.188	-18.5067	-527.344	-21.9727	-443.115	-15.8255	-341.187	-11.7651	-382.69	-12.3449		-11.6457
		194.5	-122.07	-3.8147	-194.702	-5.26222	-395.508	-9.8877	-211.792	-4.41233	-231.323	-5.14052	-612.183	-19.1307	-506.592	-18.0926	-515.137	-21.464	-447.998	-15.9999	-330.2	-11.3862	-390.015	-12.5811		-11.5611
		195	-115.967	-3.62396	-183.105	-4.9488	-390.015	-9.75037	-211.182	-4.39962	-235.596	-5.23546	-608.521	-19.0163	-507.812	-18.1362	-521.851	-21.7438	-449.829	-16.0653	-322.876	-11.1337	-398.56	-12.8568		-11.5373
		195.5	-115.967	-3.62396	-184.326	-4.98179	-382.69	-9.56726	-217.896	-4.53949	-238.647	-5.30328	-631.714	-19.7411	-511.475	-18.267	-512.085	-21.3369	-443.115	-15.8255	-325.928	-11.2389	-401.001	-12.9355		-11.5782
		196	-113.525	-3.54767	-183.716	-4.96529	-376.587	-9.41467	-217.896	-4.53949	-246.582	-5.4796	-617.065	-19.2833	-515.747	-18.4195	-512.695	-21.3623	-435.181	-15.5422	-325.317	-11.2178	-398.56	-12.8568		-11.5117
		196.5	-115.967	-3.62396	-194.702	-5.26222	-386.353	-9.65881	-228.271	-4.75566	-245.972	-5.46604	-600.586	-18.7683	-523.071	-18.6811	-499.268	-20.8028	-441.895	-15.7819	-317.383	-10.9442	-386.353	-12.463		-11.4735
		197	-119.019	-3.71933	-191.04	-5.16324	-388.184	-9.70459	-225.83	-4.70479	-245.361	-5.45247	-613.403	-19.1689	-530.396	-18.9427	-507.202	-21.1334	-450.439	-16.0871	-324.097	-11.1757	-393.677	-12.6993		-11.632
		197.5	-117.798	-3.68118	-184.937	-4.99828	-391.235	-9.78088	-223.999	-4.66665	-247.192	-5.49316	-628.662	-19.6457	-534.058	-19.0735	-504.761	-21.0317	-442.505	-15.8037	-333.862	-11.5125	-399.17	-12.8764		-11.6876
		198	-115.967	-3.62396	-177.612	-4.80033	-390.015	-9.75037	-215.454	-4.48863	-246.582	-5.4796	-630.493	-19.7029	-534.668	-19.0953	-505.371	-21.0571	-439.453	-15.6948	-349.731	-12.0597	-400.391	-12.9158		-11.6971
		198.5	-117.188	-3.66211	-187.988	-5.08076	-394.287	-9.85718	-213.013	-4.43776	-244.141	-5.42535	-611.572	-19.1116	-504.761	-18.0272	-505.981	-21.0826	-424.194	-15.1498	-350.342	-12.0808	-391.846	-12.6402		-11.505
		199	-114.746	-3.58582	-191.04	-5.16324	-391.235	-9.78088	-212.402	-4.42505	-240.479	-5.34397	-603.638	-18.8637	-502.319	-17.94	-510.254	-21.2606	-427.246	-15.2588	-352.783	-12.1649	-397.339	-12.8174		-11.5095
		199.5	-119.629	-3.7384	-186.157	-5.03128	-391.846	-9.79614	-217.285	-4.52677	-236.816	-5.26259	-600.586	-18.7683	-505.371	-18.049	-531.006	-22.1252	-433.96	-15.4986	-344.849	-11.8913	-397.949	-12.8371		-11.5932
		200	-114.136	-3.56674	-192.261	-5.19624	-390.015	-9.75037	-213.623	-4.45048	-232.544	-5.16764	-604.248	-18.8828	-520.02	-18.5721	-519.409	-21.642	-435.181	-15.5422	-360.718	-12.4385	-391.846	-12.6402		-11.6227
		200.5	-116.577	-3.64304	-193.481	-5.22923	-390.625	-9.76562	-211.182	-4.39962	-228.271	-5.0727	-607.3	-18.9781	-512.695	-18.3105	-512.695	-21.3623	-431.519	-15.4114	-357.666	-12.3333	-393.677	-12.6993		-11.5641
		201	-116.577	-3.64304	-173.34	-4.68486	-383.911	-9.59778	-219.116	-4.56492	-234.985	-5.2219	-612.793	-19.1498	-515.747	-18.4195	-510.254	-21.2606	-441.895	-15.7819	-362.549	-12.5017	-391.235	-12.6205		-11.586
		201.5	-116.577	-3.64304	-178.223	-4.81683	-388.184	-9.70459	-219.116	-4.56492	-238.647	-5.30328	-617.065	-19.2833	-517.578	-18.4849	-510.254	-21.2606	-446.167	-15.9345	-360.107	-12.4175	-375.366	-12.1086		-11.5929
		202	-116.577	-3.64304	-188.599	-5.09726	-384.521	-9.61304	-216.675	-4.51406	-243.53	-5.41178	-616.455	-19.2642	-508.423	-18.158	-522.461	-21.7692	-441.284	-15.7601	-362.549	-12.5017	-374.756	-12.0889		-11.6201
		202.5	-119.629	-3.7384	-184.937	-4.99828	-381.47	-9.53674	-212.402	-4.42505	-241.089	-5.35753	-604.248	-18.8828	-506.592	-18.0926	-513.916	-21.4132	-437.012	-15.6076	-338.745	-11.6809	-386.963	-12.4827		-11.4741
		203	-119.629	-3.7384	-175.171	-4.73435	-381.47	-9.53674	-215.454	-4.48863	-236.816	-5.26259	-608.521	-19.0163	-501.099	-17.8964	-513.306	-21.3877	-442.505	-15.8037	-331.421	-11.4283	-390.625	-12.6008		-11.4449
		203.5	-116.577	-3.64304	-191.04	-5.16324	-377.197	-9.42993	-215.454	-4.48863	-234.985	-5.2219	-614.624	-19.207	-510.864	-18.2452	-498.047	-20.752	-442.505	-15.8037	-344.238	-11.8703	-384.521	-12.4039		-11.4753
		204	-116.577	-3.64304	-211.182	-5.70761	-372.314	-9.30786	-214.233	-4.4632	-236.816	-5.26259	-601.807	-18.8065	-511.475	-18.267	-506.592	-21.108	-442.505	-15.8037	-352.173	-12.1439	-395.508	-12.7583		-11.5701
		204.5	-119.629	-3.7384	-191.65	-5.17974	-379.028	-9.47571	-206.299	-4.29789	-237.427	-5.27615	-606.689	-18.959	-509.644	-18.2016	-501.099	-20.8791	-430.908	-15.3896	-341.797	-11.7861	-399.17	-12.8764		-11.46
		205	-119.019	-3.71933	-195.923	-5.29521	-377.808	-9.44519	-209.351	-4.36147	-231.934	-5.15408	-611.572	-19.1116	-521.24	-18.6157	-502.319	-20.93	-435.181	-15.5422	-330.2	-11.3862	-393.066	-12.6796		-11.4764
		205.5	-120.239	-3.75748	-198.364	-5.3612	-377.197	-9.42993	-214.233	-4.4632	-226.44	-5.03201	-613.403	-19.1689	-512.085	-18.2887	-498.657	-20.7774	-437.012	-15.6076	-352.783	-12.1649	-384.521	-12.4039		-11.4959
		206	-119.629	-3.7384	-195.312	-5.27872	-376.587	-9.41467	-212.402	-4.42505	-228.882	-5.08626	-603.027	-18.8446	-502.319	-17.94	-502.93	-20.9554	-443.115	-15.8255	-336.914	-11.6177	-397.339	-12.8174		-11.4494
		206.5	-120.239	-3.75748	-203.857	-5.50966	-383.911	-9.59778	-217.896	-4.53949	-227.051	-5.04557	-610.352	-19.0735	-498.047	-17.7874	-502.319	-20.93	-434.57	-15.5204	-333.862	-11.5125	-385.742	-12.4433		-11.4288
		207	-119.629	-3.7384	-198.975	-5.37769	-372.314	-9.30786	-222.168	-4.6285	-224.609	-4.99132	-607.3	-18.9781	-511.475	-18.267	-500.488	-20.8537	-435.181	-15.5422	-343.628	-11.8492	-394.287	-12.7189		-11.4775
		207.5	-120.239	-3.75748	-202.637	-5.47667	-370.483	-9.26208	-220.947	-4.60307	-223.999	-4.97776	-604.858	-18.9018	-525.513	-18.7683	-503.54	-20.9808	-435.181	-15.5422	-344.849	-11.8913	-397.339	-12.8174		-11.5435
		208	-120.239	-3.75748	-201.416	-5.44368	-376.587	-9.41467	-223.999	-4.66665	-231.323	-5.14052	-601.807	-18.8065	-501.709	-17.9182	-491.333	-20.4722	-431.519	-15.4114	-345.459	-11.9124	-392.456	-12.6599		-11.4185
		208.5	-123.901	-3.87192	-194.702	-5.26222	-377.197	-9.42993	-223.999	-4.66665	-234.375	-5.20833	-588.989	-18.4059	-518.188	-18.5067	-479.126	-19.9636	-425.415	-15.1934	-340.576	-11.744	-384.521	-12.4039		-11.3324
		209	-122.07	-3.8147	-199.585	-5.39419	-374.756	-9.3689	-228.271	-4.75566	-231.934	-5.15408	-588.379	-18.3868	-517.578	-18.4849	-487.671	-20.3196	-438.232	-15.6512	-344.849	-11.8913	-382.08	-12.3252		-11.4133
		209.5	-126.343	-3.94821	-202.637	-5.47667	-375.977	-9.39941	-225.83	-4.70479	-231.934	-5.15408	-593.872	-18.5585	-505.981	-18.0708	-491.943	-20.4976	-430.298	-15.3678	-330.811	-11.4073	-374.756	-12.0889		-11.334
		210	-123.901	-3.87192	-195.923	-5.29521	-379.028	-9.47571	-229.492	-4.78109	-238.037	-5.28971	-594.482	-18.5776	-504.15	-18.0054	-491.333	-20.4722	-432.129	-15.4332	-341.187	-11.7651	-369.873	-11.9314		-11.3544
		210.5	-121.46	-3.79562	-192.871	-5.21273	-379.639	-9.49097	-231.323	-4.81923	-229.492	-5.09983	-587.769	-18.3678	-503.54	-17.9836	-488.892	-20.3705	-437.622	-15.6294	-327.148	-11.281	-372.925	-12.0298		-11.28
		211	-122.07	-3.8147	-202.026	-5.46017	-376.587	-9.41467	-223.999	-4.66665	-226.44	-5.03201	-604.858	-18.9018	-493.774	-17.6348	-504.761	-21.0317	-425.415	-15.1934	-335.693	-11.5756	-375.366	-12.1086		-11.3486
		211.5	-120.239	-3.75748	-195.312	-5.27872	-374.756	-9.3689	-217.896	-4.53949	-225.83	-5.01845	-599.365	-18.7302	-511.475	-18.267	-507.202	-21.1334	-437.622	-15.6294	-336.914	-11.6177	-360.718	-11.6361		-11.3615
		212	-122.07	-3.8147	-206.909	-5.59214	-377.197	-9.42993	-214.233	-4.4632	-235.596	-5.23546	-605.469	-18.9209	-516.357	-18.4413	-523.071	-21.7946	-438.843	-15.673	-332.642	-11.4704	-375.366	-12.1086		-11.5404
		212.5	-119.019	-3.71933	-218.506	-5.90556	-386.963	-9.67407	-217.896	-4.53949	-238.037	-5.28971	-611.572	-19.1116	-507.812	-18.1362	-507.812	-21.1589	-436.401	-15.5858	-336.914	-11.6177	-387.573	-12.5024		-11.5673
		213	-117.798	-3.68118	-216.064	-5.83958	-380.859	-9.52148	-219.727	-4.57764	-235.596	-5.23546	-617.676	-19.3024	-499.878	-17.8528	-492.554	-20.5231	-441.895	-15.7819	-329.59	-11.3652	-396.118	-12.778		-11.4962
		213.5	-117.798	-3.68118	-213.623	-5.7736	-391.846	-9.79614	-214.844	-4.47591	-237.427	-5.27615	-603.027	-18.8446	-501.709	-17.9182	-493.774	-20.5739	-435.791	-15.564	-337.524	-11.6388	-400.391	-12.9158		-11.4962
		214	-118.408	-3.70026	-203.247	-5.49316	-393.066	-9.82666	-216.064	-4.50134	-238.647	-5.30328	-591.431	-18.4822	-493.164	-17.613	-502.93	-20.9554	-448.608	-16.0217	-331.421	-11.4283	-396.729	-12.7977		-11.4657
		214.5	-114.746	-3.58582	-205.688	-5.55915	-385.132	-9.6283	-217.896	-4.53949	-241.699	-5.37109	-618.896	-19.3405	-485.229	-17.3296	-506.592	-21.108	-449.219	-16.0435	-322.876	-11.1337	-383.911	-12.3842		-11.4567
		215	-117.188	-3.66211	-206.909	-5.59214	-382.69	-9.56726	-222.168	-4.6285	-240.479	-5.34397	-623.169	-19.474	-494.385	-17.6566	-514.526	-21.4386	-443.726	-15.8473	-322.876	-11.1337	-383.301	-12.3645		-11.519
		215.5	-117.188	-3.66211	-216.675	-5.85608	-383.301	-9.58252	-225.22	-4.69208	-242.92	-5.39822	-619.507	-19.3596	-512.085	-18.2887	-501.099	-20.8791	-441.284	-15.7601	-328.369	-11.3231	-382.08	-12.3252		-11.557
		216	-121.46	-3.79562	-209.961	-5.67462	-383.911	-9.59778	-225.83	-4.70479	-250.854	-5.57454	-617.676	-19.3024	-505.981	-18.0708	-501.099	-20.8791	-438.843	-15.673	-333.252	-11.4914	-376.587	-12.148		-11.5375
		216.5	-115.356	-3.60489	-211.792	-5.72411	-387.573	-9.68933	-217.285	-4.52677	-247.192	-5.49316	-629.883	-19.6838	-507.812	-18.1362	-521.24	-21.7183	-438.232	-15.6512	-338.135	-11.6598	-368.042	-11.8723		-11.6145
		217	-122.07	-3.8147	-209.351	-5.65812	-385.132	-9.6283	-218.506	-4.55221	-247.192	-5.49316	-621.948	-19.4359	-503.54	-17.9836	-509.033	-21.2097	-443.726	-15.8473	-342.407	-11.8071	-368.042	-11.8723		-11.573
		217.5	-119.629	-3.7384	-206.299	-5.57564	-390.625	-9.76562	-218.506	-4.55221	-250.244	-5.56098	-614.624	-19.207	-499.268	-17.831	-503.54	-20.9808	-449.219	-16.0435	-325.317	-11.2178	-369.873	-11.9314		-11.4913
		218	-119.019	-3.71933	-202.026	-5.46017	-394.897	-9.87244	-210.571	-4.3869	-247.803	-5.50673	-610.352	-19.0735	-498.047	-17.7874	-504.15	-21.0063	-452.271	-16.1525	-319.824	-11.0284	-390.015	-12.5811		-11.5068
		218.5	-121.46	-3.79562	-198.364	-5.3612	-387.573	-9.68933	-216.064	-4.50134	-238.037	-5.28971	-607.91	-18.9972	-498.657	-17.8092	-510.254	-21.2606	-451.05	-16.1089	-325.928	-11.2389	-396.118	-12.778		-11.53
		219	-120.85	-3.77655	-192.261	-5.19624	-386.353	-9.65881	-213.623	-4.45048	-243.53	-5.41178	-608.521	-19.0163	-496.826	-17.7438	-500.488	-20.8537	-451.66	-16.1307	-320.435	-11.0495	-401.001	-12.9355		-11.4748
		219.5	-127.563	-3.98636	-197.144	-5.3282	-392.456	-9.8114	-217.896	-4.53949	-243.53	-5.41178	-608.521	-19.0163	-504.761	-18.0272	-512.085	-21.3369	-452.881	-16.1743	-333.862	-11.5125	-386.353	-12.463		-11.6007
		220	-123.901	-3.87192	-200.195	-5.41068	-389.404	-9.73511	-213.013	-4.43776	-242.31	-5.38466	-598.145	-18.692	-516.968	-18.4631	-504.15	-21.0063	-446.777	-15.9563	-333.252	-11.4914	-392.456	-12.6599		-11.5554
		220.5	-128.174	-4.00543	-192.261	-5.19624	-393.677	-9.84192	-211.182	-4.39962	-246.582	-5.4796	-597.534	-18.6729	-528.564	-18.8773	-510.864	-21.286	-449.829	-16.0653	-341.187	-11.7651	-402.222	-12.9749		-11.6877
		221	-127.563	-3.98636	-191.65	-5.17974	-374.146	-9.35364	-213.013	-4.43776	-243.53	-5.41178	-609.131	-19.0353	-518.799	-18.5285	-505.981	-21.0826	-452.271	-16.1525	-342.407	-11.8071	-401.001	-12.9355		-11.6283
		221.5	-125.122	-3.91006	-186.157	-5.03128	-376.587	-9.41467	-216.064	-4.50134	-241.089	-5.35753	-615.845	-19.2451	-512.085	-18.2887	-505.981	-21.0826	-449.829	-16.0653	-339.355	-11.7019	-402.832	-12.9946		-11.5994
		222	-119.629	-3.7384	-202.026	-5.46017	-387.573	-9.68933	-214.844	-4.47591	-244.141	-5.42535	-601.807	-18.8065	-493.774	-17.6348	-511.475	-21.3114	-451.66	-16.1307	-344.849	-11.8913	-389.404	-12.5614		-11.5568
		222.5	-120.239	-3.75748	-209.961	-5.67462	-386.963	-9.67407	-215.454	-4.48863	-247.192	-5.49316	-608.521	-19.0163	-495.605	-17.7002	-499.268	-20.8028	-445.557	-15.9127	-331.421	-11.4283	-403.442	-13.0143		-11.5421
		223	-122.07	-3.8147	-206.299	-5.57564	-384.521	-9.61304	-213.013	-4.43776	-243.53	-5.41178	-593.872	-18.5585	-513.306	-18.3323	-509.033	-21.2097	-439.453	-15.6948	-330.2	-11.3862	-397.949	-12.8371		-11.5338
		223.5	-128.784	-4.02451	-201.416	-5.44368	-377.808	-9.44519	-212.402	-4.42505	-243.53	-5.41178	-598.145	-18.692	-494.995	-17.6784	-496.826	-20.7011	-437.622	-15.6294	-322.876	-11.1337	-388.184	-12.5221		-11.3733
		224	-129.395	-4.04358	-198.975	-5.37769	-372.925	-9.32312	-206.299	-4.29789	-241.699	-5.37109	-585.327	-18.2915	-511.475	-18.267	-502.93	-20.9554	-432.739	-15.455	-317.993	-10.9653	-390.015	-12.5811		-11.3571
		224.5	-127.563	-3.98636	-204.468	-5.52616	-381.47	-9.53674	-212.402	-4.42505	-241.089	-5.35753	-603.638	-18.8637	-509.644	-18.2016	-509.033	-21.2097	-435.791	-15.564	-313.11	-10.7969	-398.56	-12.8568		-11.484
		225	-122.07	-3.8147	-197.144	-5.3282	-387.573	-9.68933	-214.233	-4.4632	-244.141	-5.42535	-602.417	-18.8255	-522.461	-18.6593	-500.488	-20.8537	-444.946	-15.8909	-338.135	-11.6598	-399.78	-12.8961		-11.5915
		225.5	-120.239	-3.75748	-193.481	-5.22923	-395.508	-9.8877	-216.064	-4.50134	-242.31	-5.38466	-604.248	-18.8828	-529.785	-18.9209	-504.761	-21.0317	-449.219	-16.0435	-331.421	-11.4283	-402.832	-12.9946		-11.642
		226	-124.512	-3.89099	-193.481	-5.22923	-392.456	-9.8114	-211.182	-4.39962	-239.258	-5.31684	-614.624	-19.207	-525.513	-18.7683	-510.254	-21.2606	-446.167	-15.9345	-336.914	-11.6177	-382.08	-12.3252		-11.6147
		226.5	-126.343	-3.94821	-197.144	-5.3282	-397.339	-9.93347	-211.182	-4.39962	-236.206	-5.24902	-617.676	-19.3024	-523.682	-18.7029	-498.047	-20.752	-462.646	-16.5231	-352.783	-12.1649	-374.756	-12.0889		-11.6721
		227	-123.901	-3.87192	-206.299	-5.57564	-400.391	-10.0098	-213.013	-4.43776	-239.258	-5.31684	-608.521	-19.0163	-523.682	-18.7029	-504.761	-21.0317	-459.595	-16.4141	-356.445	-12.2912	-386.353	-12.463		-11.7392
		227.5	-123.291	-3.85284	-194.092	-5.24572	-388.794	-9.71985	-215.454	-4.48863	-244.751	-5.43891	-597.534	-18.6729	-540.771	-19.3133	-513.916	-21.4132	-455.322	-16.2615	-350.952	-12.1018	-400.391	-12.9158		-11.7659
		228	-124.512	-3.89099	-195.312	-5.27872	-394.897	-9.87244	-217.285	-4.52677	-242.31	-5.38466	-599.976	-18.7492	-513.916	-18.3541	-515.137	-21.464	-455.322	-16.2615	-341.797	-11.7861	-408.936	-13.1915		-11.7055
		228.5	-124.512	-3.89099	-192.261	-5.19624	-393.677	-9.84192	-220.337	-4.59035	-242.31	-5.38466	-610.352	-19.0735	-506.592	-18.0926	-500.488	-20.8537	-452.271	-16.1525	-334.473	-11.5335	-413.208	-13.3293		-11.6308
		229	-124.512	-3.89099	-200.195	-5.41068	-393.066	-9.82666	-223.389	-4.65393	-245.972	-5.46604	-606.689	-18.959	-530.396	-18.9427	-498.047	-20.752	-446.167	-15.9345	-332.642	-11.4704	-405.273	-13.0733		-11.6709
		229.5	-130.615	-4.08173	-184.326	-4.98179	-393.677	-9.84192	-219.116	-4.56492	-245.972	-5.46604	-592.041	-18.5013	-527.344	-18.8337	-492.554	-20.5231	-442.505	-15.8037	-322.266	-11.1126	-397.339	-12.8174		-11.5026
		230	-127.563	-3.98636	-181.885	-4.9158	-393.677	-9.84192	-222.168	-4.6285	-241.699	-5.37109	-595.703	-18.6157	-512.695	-18.3105	-502.319	-20.93	-446.777	-15.9563	-322.876	-11.1337	-403.442	-13.0143		-11.5186
		230.5	-128.784	-4.02451	-195.312	-5.27872	-394.287	-9.85718	-222.778	-4.64122	-244.751	-5.43891	-595.703	-18.6157	-508.423	-18.158	-509.033	-21.2097	-446.167	-15.9345	-333.862	-11.5125	-391.846	-12.6402		-11.5737
		231	-129.395	-4.04358	-192.871	-5.21273	-383.301	-9.58252	-219.727	-4.57764	-240.479	-5.34397	-605.469	-18.9209	-516.357	-18.4413	-523.682	-21.8201	-438.843	-15.673	-324.707	-11.1968	-396.729	-12.7977		-11.6009
		231.5	-128.174	-4.00543	-196.533	-5.31171	-382.69	-9.56726	-219.727	-4.57764	-243.53	-5.41178	-595.093	-18.5966	-515.137	-18.3977	-497.437	-20.7265	-446.167	-15.9345	-317.993	-10.9653	-386.353	-12.463		-11.4507
		232	-126.953	-3.96729	-203.857	-5.50966	-390.625	-9.76562	-220.947	-4.60307	-245.972	-5.46604	-591.431	-18.4822	-499.878	-17.8528	-496.826	-20.7011	-447.388	-15.9781	-319.214	-11.0074	-403.442	-13.0143		-11.4861
		232.5	-124.512	-3.89099	-193.481	-5.22923	-396.118	-9.90295	-214.233	-4.4632	-247.803	-5.50673	-601.807	-18.8065	-505.371	-18.049	-485.84	-20.2433	-458.374	-16.3705	-313.721	-10.818	-392.456	-12.6599		-11.4491
		233	-119.629	-3.7384	-214.233	-5.79009	-389.404	-9.73511	-209.351	-4.36147	-238.647	-5.30328	-599.976	-18.7492	-511.475	-18.267	-503.54	-20.9808	-452.881	-16.1743	-322.266	-11.1126	-393.677	-12.6993		-11.5374
		233.5	-117.798	-3.68118	-212.402	-5.7406	-389.404	-9.73511	-211.182	-4.39962	-235.596	-5.23546	-588.379	-18.3868	-537.109	-19.1825	-501.099	-20.8791	-449.219	-16.0435	-324.707	-11.1968	-394.287	-12.7189		-11.5636
		234	-119.629	-3.7384	-217.896	-5.88907	-389.404	-9.73511	-208.74	-4.34875	-242.92	-5.39822	-606.689	-18.959	-524.292	-18.7247	-509.033	-21.2097	-460.205	-16.4359	-325.317	-11.2178	-405.884	-13.093		-11.7045
		234.5	-123.901	-3.87192	-208.13	-5.62513	-385.742	-9.64355	-214.844	-4.47591	-251.465	-5.58811	-612.183	-19.1307	-509.644	-18.2016	-486.45	-20.2688	-452.881	-16.1743	-319.824	-11.0284	-372.314	-12.0101		-11.4562
		235	-128.174	-4.00543	-198.975	-5.37769	-388.184	-9.70459	-213.013	-4.43776	-249.634	-5.54742	-594.482	-18.5776	-506.592	-18.0926	-488.892	-20.3705	-465.698	-16.6321	-320.435	-11.0495	-383.911	-12.3842		-11.4708
		235.5	-127.563	-3.98636	-193.481	-5.22923	-381.47	-9.53674	-211.182	-4.39962	-247.192	-5.49316	-604.858	-18.9018	-506.592	-18.0926	-496.216	-20.6757	-450.439	-16.0871	-340.576	-11.744	-381.47	-12.3055		-11.4956
		236	-128.784	-4.02451	-194.702	-5.26222	-382.08	-9.552	-210.571	-4.3869	-252.075	-5.60167	-609.741	-19.0544	-499.878	-17.8528	-510.254	-21.2606	-454.102	-16.2179	-339.355	-11.7019	-376.587	-12.148		-11.5512
		236.5	-130.005	-4.06265	-200.806	-5.42718	-383.301	-9.58252	-214.233	-4.4632	-251.465	-5.58811	-601.196	-18.7874	-510.864	-18.2452	-497.437	-20.7265	-445.557	-15.9127	-340.576	-11.744	-365.601	-11.7936		-11.4848
		237	-130.615	-4.08173	-217.896	-5.88907	-390.015	-9.75037	-211.792	-4.41233	-247.803	-5.50673	-591.431	-18.4822	-494.995	-17.6784	-504.15	-21.0063	-462.646	-16.5231	-329.59	-11.3652	-364.99	-11.7739		-11.4972
		237.5	-131.226	-4.1008	-198.975	-5.37769	-386.353	-9.65881	-213.623	-4.45048	-251.465	-5.58811	-598.755	-18.7111	-474.854	-16.9591	-497.437	-20.7265	-460.815	-16.4577	-332.642	-11.4704	-376.587	-12.148		-11.4226
		238	-131.226	-4.1008	-199.585	-5.39419	-380.249	-9.50623	-211.792	-4.41233	-252.686	-5.61523	-587.769	-18.3678	-485.229	-17.3296	-484.619	-20.1925	-449.219	-16.0435	-325.317	-11.2178	-374.756	-12.0889		-11.2972
		238.5	-128.784	-4.02451	-208.13	-5.62513	-375.977	-9.39941	-213.623	-4.45048	-251.465	-5.58811	-593.872	-18.5585	-483.398	-17.2642	-487.061	-20.2942	-446.167	-15.9345	-331.421	-11.4283	-386.963	-12.4827		-11.3682
		239	-128.784	-4.02451	-197.144	-5.3282	-370.483	-9.26208	-214.844	-4.47591	-247.803	-5.50673	-587.769	-18.3678	-480.347	-17.1552	-488.892	-20.3705	-452.881	-16.1743	-328.979	-11.3441	-380.249	-12.2661		-11.2978
		239.5	-127.563	-3.98636	-191.04	-5.16324	-373.535	-9.33838	-213.623	-4.45048	-250.244	-5.56098	-579.224	-18.1007	-474.854	-16.9591	-499.878	-20.8282	-448.608	-16.0217	-325.317	-11.2178	-382.69	-12.3449		-11.2702
		240	-124.512	-3.89099	-191.04	-5.16324	-375.977	-9.39941	-215.454	-4.48863	-252.075	-5.60167	-585.938	-18.3105	-480.347	-17.1552	-488.281	-20.3451	-443.726	-15.8473	-326.538	-11.2599	-369.873	-11.9314		-11.2176
		240.5	-123.291	-3.85284	-185.547	-5.01478	-390.625	-9.76562	-211.792	-4.41233	-246.582	-5.4796	-589.6	-18.425	-487.061	-17.395	-501.099	-20.8791	-440.674	-15.7384	-334.473	-11.5335	-375.366	-12.1086		-11.3277
		241	-123.291	-3.85284	-191.04	-5.16324	-384.521	-9.61304	-213.623	-4.45048	-255.127	-5.66949	-596.924	-18.6539	-472.412	-16.8719	-507.202	-21.1334	-448.608	-16.0217	-322.266	-11.1126	-369.263	-11.9117		-11.314
		241.5	-123.291	-3.85284	-197.144	-5.3282	-379.028	-9.47571	-214.233	-4.4632	-258.179	-5.7373	-593.872	-18.5585	-486.45	-17.3732	-505.981	-21.0826	-459.595	-16.4141	-318.604	-10.9863	-366.821	-11.8329		-11.3732
		242	-122.07	-3.8147	-205.688	-5.55915	-377.197	-9.42993	-213.013	-4.43776	-248.413	-5.52029	-577.393	-18.0435	-469.36	-16.7629	-494.995	-20.6248	-457.153	-16.3269	-326.538	-11.2599	-378.418	-12.207		-11.2715
		242.5	-125.732	-3.92914	-194.092	-5.24572	-372.314	-9.30786	-220.947	-4.60307	-247.192	-5.49316	-594.482	-18.5776	-487.061	-17.395	-504.15	-21.0063	-444.336	-15.8691	-325.317	-11.2178	-379.639	-12.2464		-11.3537
		243	-125.732	-3.92914	-204.468	-5.52616	-374.146	-9.35364	-211.182	-4.39962	-248.413	-5.52029	-598.755	-18.7111	-479.126	-17.1116	-505.371	-21.0571	-437.622	-15.6294	-325.317	-11.2178	-387.573	-12.5024		-11.3598
		243.5	-124.512	-3.89099	-206.909	-5.59214	-379.028	-9.47571	-209.351	-4.36147	-252.075	-5.60167	-599.365	-18.7302	-489.502	-17.4822	-494.385	-20.5994	-450.439	-16.0871	-333.252	-11.4914	-382.69	-12.3449		-11.4234
		244	-119.629	-3.7384	-208.13	-5.62513	-383.301	-9.58252	-202.637	-4.2216	-246.582	-5.4796	-595.093	-18.5966	-512.085	-18.2887	-490.112	-20.4213	-443.726	-15.8473	-324.707	-11.1968	-387.573	-12.5024		-11.4091
		244.5	-120.239	-3.75748	-206.909	-5.59214	-382.08	-9.552	-206.909	-4.31061	-249.023	-5.53385	-606.079	-18.94	-495.605	-17.7002	-505.981	-21.0826	-435.791	-15.564	-328.979	-11.3441	-397.339	-12.8174		-11.4722
		245	-119.629	-3.7384	-214.233	-5.79009	-377.808	-9.44519	-209.961	-4.37419	-250.244	-5.56098	-599.976	-18.7492	-499.878	-17.8528	-500.488	-20.8537	-432.129	-15.4332	-328.369	-11.3231	-382.69	-12.3449		-11.406
		245.5	-120.85	-3.77655	-218.506	-5.90556	-370.483	-9.26208	-210.571	-4.3869	-252.686	-5.61523	-601.807	-18.8065	-498.657	-17.8092	-506.592	-21.108	-433.96	-15.4986	-326.538	-11.2599	-388.184	-12.5221		-11.45
		246	-115.356	-3.60489	-225.22	-6.08702	-370.483	-9.26208	-206.299	-4.29789	-255.737	-5.68305	-598.755	-18.7111	-498.657	-17.8092	-513.306	-21.3877	-436.401	-15.5858	-324.707	-11.1968	-393.066	-12.6796		-11.4823
		246.5	-115.356	-3.60489	-219.727	-5.93856	-377.808	-9.44519	-210.571	-4.3869	-248.413	-5.52029	-613.403	-19.1689	-480.347	-17.1552	-503.54	-20.9808	-443.726	-15.8473	-325.928	-11.2389	-399.78	-12.8961		-11.4712
		247	-117.188	-3.66211	-206.299	-5.57564	-372.925	-9.32312	-206.909	-4.31061	-243.53	-5.41178	-610.962	-19.0926	-486.45	-17.3732	-491.943	-20.4976	-451.66	-16.1307	-319.824	-11.0284	-408.936	-13.1915		-11.4179
		247.5	-119.019	-3.71933	-217.896	-5.88907	-375.366	-9.38416	-201.416	-4.19617	-249.023	-5.53385	-613.403	-19.1689	-477.295	-17.0462	-486.45	-20.2688	-445.557	-15.9127	-313.11	-10.7969	-402.222	-12.9749		-11.3537
		248	-126.343	-3.94821	-228.882	-6.186	-372.925	-9.32312	-200.195	-4.17074	-251.465	-5.58811	-626.831	-19.5885	-480.347	-17.1552	-498.047	-20.752	-439.453	-15.6948	-319.824	-11.0284	-403.442	-13.0143		-11.4954
		248.5	-127.563	-3.98636	-225.83	-6.10352	-371.094	-9.27734	-203.857	-4.24703	-251.465	-5.58811	-598.145	-18.692	-479.126	-17.1116	-499.878	-20.8282	-446.167	-15.9345	-324.707	-11.1968	-395.508	-12.7583		-11.4294
		249	-120.239	-3.75748	-224.609	-6.07052	-383.301	-9.58252	-202.026	-4.20888	-244.141	-5.42535	-602.417	-18.8255	-475.464	-16.9809	-512.695	-21.3623	-451.66	-16.1307	-333.252	-11.4914	-397.339	-12.8174		-11.5139
		249.5	-117.188	-3.66211	-219.116	-5.92206	-372.925	-9.32312	-206.299	-4.29789	-247.192	-5.49316	-597.534	-18.6729	-475.464	-16.9809	-509.644	-21.2351	-436.401	-15.5858	-333.252	-11.4914	-407.715	-13.1521		-11.4379
		250	-119.019	-3.71933	-228.882	-6.186	-376.587	-9.41467	-206.299	-4.29789	-251.465	-5.58811	-594.482	-18.5776	-482.788	-17.2424	-513.916	-21.4132	-433.96	-15.4986	-330.811	-11.4073	-411.377	-13.2702		-11.5105
		250.5	-124.512	-3.89099	-211.182	-5.70761	-379.639	-9.49097	-208.74	-4.34875	-250.854	-5.57454	-595.703	-18.6157	-497.437	-17.7656	-510.864	-21.286	-441.284	-15.7601	-321.045	-11.0705	-392.456	-12.6599		-11.4701
		251	-122.07	-3.8147	-210.571	-5.69112	-371.704	-9.2926	-210.571	-4.3869	-249.634	-5.54742	-603.638	-18.8637	-505.981	-18.0708	-505.371	-21.0571	-432.129	-15.4332	-313.721	-10.818	-402.832	-12.9946		-11.4518
		251.5	-122.681	-3.83377	-209.351	-5.65812	-377.808	-9.44519	-211.792	-4.41233	-247.192	-5.49316	-603.027	-18.8446	-504.15	-18.0054	-507.202	-21.1334	-434.57	-15.5204	-324.097	-11.1757	-396.729	-12.7977		-11.4836
		252	-124.512	-3.89099	-206.909	-5.59214	-379.028	-9.47571	-210.571	-4.3869	-249.023	-5.53385	-618.896	-19.3405	-500.488	-17.8746	-516.357	-21.5149	-446.167	-15.9345	-322.266	-11.1126	-391.235	-12.6205		-11.5707
		252.5	-123.901	-3.87192	-212.402	-5.7406	-375.977	-9.39941	-211.182	-4.39962	-247.803	-5.50673	-601.196	-18.7874	-504.15	-18.0054	-503.54	-20.9808	-445.557	-15.9127	-321.655	-11.0916	-378.418	-12.207		-11.4457
		253	-123.901	-3.87192	-193.481	-5.22923	-377.197	-9.42993	-214.233	-4.4632	-240.479	-5.34397	-594.482	-18.5776	-509.644	-18.2016	-510.254	-21.2606	-444.336	-15.8691	-324.707	-11.1968	-380.249	-12.2661		-11.4282
		253.5	-124.512	-3.89099	-190.43	-5.14675	-380.859	-9.52148	-213.013	-4.43776	-241.699	-5.37109	-610.352	-19.0735	-526.123	-18.7901	-500.488	-20.8537	-447.998	-15.9999	-334.473	-11.5335	-385.132	-12.4236		-11.5493
		254	-122.681	-3.83377	-195.923	-5.29521	-380.859	-9.52148	-210.571	-4.3869	-245.972	-5.46604	-596.313	-18.6348	-517.578	-18.4849	-505.981	-21.0826	-449.219	-16.0435	-330.811	-11.4073	-399.17	-12.8764		-11.5484
		254.5	-120.85	-3.77655	-206.909	-5.59214	-385.132	-9.6283	-214.844	-4.47591	-249.634	-5.54742	-604.248	-18.8828	-501.099	-17.8964	-490.723	-20.4468	-437.012	-15.6076	-333.862	-11.5125	-389.404	-12.5614		-11.448
		255	-116.577	-3.64304	-200.195	-5.41068	-385.132	-9.6283	-209.961	-4.37419	-251.465	-5.58811	-620.728	-19.3977	-511.475	-18.267	-491.943	-20.4976	-436.401	-15.5858	-324.707	-11.1968	-386.353	-12.463		-11.4593
		255.5	-119.019	-3.71933	-210.571	-5.69112	-382.69	-9.56726	-208.74	-4.34875	-246.582	-5.4796	-624.39	-19.5122	-499.878	-17.8528	-474.243	-19.7601	-440.063	-15.7166	-318.604	-10.9863	-385.132	-12.4236		-11.3689
		256	-116.577	-3.64304	-220.947	-5.97155	-380.859	-9.52148	-202.637	-4.2216	-246.582	-5.4796	-606.079	-18.94	-507.812	-18.1362	-487.061	-20.2942	-443.726	-15.8473	-329.59	-11.3652	-396.118	-12.778		-11.4726
		256.5	-114.746	-3.58582	-220.947	-5.97155	-375.977	-9.39941	-203.857	-4.24703	-249.023	-5.53385	-597.534	-18.6729	-510.864	-18.2452	-485.84	-20.2433	-450.439	-16.0871	-327.148	-11.281	-390.015	-12.5811		-11.4408
		257	-119.019	-3.71933	-212.402	-5.7406	-371.094	-9.27734	-208.74	-4.34875	-247.803	-5.50673	-596.313	-18.6348	-504.761	-18.0272	-492.554	-20.5231	-458.984	-16.3923	-327.759	-11.302	-406.494	-13.1127		-11.5077
		257.5	-120.239	-3.75748	-208.74	-5.64163	-375.977	-9.39941	-212.402	-4.42505	-247.803	-5.50673	-592.651	-18.5204	-485.84	-17.3514	-504.15	-21.0063	-437.622	-15.6294	-335.083	-11.5546	-415.649	-13.408		-11.4728
		258	-117.798	-3.68118	-207.52	-5.60864	-383.911	-9.59778	-214.233	-4.4632	-244.751	-5.43891	-576.782	-18.0244	-494.995	-17.6784	-496.216	-20.6757	-445.557	-15.9127	-336.914	-11.6177	-408.936	-13.1915		-11.4446
		258.5	-117.798	-3.68118	-213.623	-5.7736	-377.197	-9.42993	-214.844	-4.47591	-249.023	-5.53385	-580.444	-18.1389	-494.385	-17.6566	-517.578	-21.5658	-449.829	-16.0653	-332.642	-11.4704	-390.625	-12.6008		-11.4902
		259	-117.188	-3.66211	-223.389	-6.03753	-375.977	-9.39941	-211.182	-4.39962	-242.92	-5.39822	-570.679	-17.8337	-493.164	-17.613	-521.851	-21.7438	-447.388	-15.9781	-332.642	-11.4704	-393.066	-12.6796		-11.4741
		259.5	-117.188	-3.66211	-209.351	-5.65812	-385.132	-9.6283	-214.233	-4.4632	-239.868	-5.3304	-578.003	-18.0626	-487.061	-17.395	-529.785	-22.0744	-449.829	-16.0653	-330.2	-11.3862	-394.897	-12.7386		-11.4968
		260	-115.356	-3.60489	-200.195	-5.41068	-389.404	-9.73511	-213.013	-4.43776	-249.634	-5.54742	-584.717	-18.2724	-478.516	-17.0898	-515.747	-21.4895	-440.063	-15.7166	-326.538	-11.2599	-383.301	-12.3645		-11.3571
		260.5	-114.136	-3.56674	-201.416	-5.44368	-389.404	-9.73511	-214.233	-4.4632	-251.465	-5.58811	-575.562	-17.9863	-483.398	-17.2642	-510.864	-21.286	-447.998	-15.9999	-315.552	-10.8811	-391.235	-12.6205		-11.3486
		261	-119.629	-3.7384	-197.754	-5.3447	-380.859	-9.52148	-209.351	-4.36147	-247.192	-5.49316	-591.431	-18.4822	-501.099	-17.8964	-518.799	-21.6166	-450.439	-16.0871	-325.317	-11.2178	-388.184	-12.5221		-11.4801
		261.5	-121.46	-3.79562	-193.481	-5.22923	-381.47	-9.53674	-213.623	-4.45048	-242.92	-5.39822	-604.858	-18.9018	-509.644	-18.2016	-529.175	-22.049	-444.946	-15.8909	-323.486	-11.1547	-393.677	-12.6993		-11.5734
		262	-119.019	-3.71933	-205.688	-5.55915	-377.808	-9.44519	-216.064	-4.50134	-242.31	-5.38466	-588.989	-18.4059	-506.592	-18.0926	-525.513	-21.8964	-445.557	-15.9127	-320.435	-11.0495	-391.846	-12.6402		-11.5097
		262.5	-116.577	-3.64304	-198.364	-5.3612	-379.639	-9.49097	-213.623	-4.45048	-238.647	-5.30328	-599.365	-18.7302	-502.319	-17.94	-530.396	-22.0998	-446.167	-15.9345	-317.993	-10.9653	-377.808	-12.1873		-11.4642
		263	-121.46	-3.79562	-198.364	-5.3612	-382.69	-9.56726	-213.623	-4.45048	-244.751	-5.43891	-616.455	-19.2642	-488.892	-17.4604	-529.785	-22.0744	-449.219	-16.0435	-327.148	-11.281	-382.08	-12.3252		-11.5511
		263.5	-123.901	-3.87192	-198.975	-5.37769	-390.015	-9.75037	-211.182	-4.39962	-241.089	-5.35753	-608.521	-19.0163	-498.047	-17.7874	-535.889	-22.3287	-444.336	-15.8691	-333.252	-11.4914	-388.794	-12.5417		-11.6174
		264	-120.85	-3.77655	-195.923	-5.29521	-385.132	-9.6283	-216.675	-4.51406	-242.92	-5.39822	-614.624	-19.207	-504.15	-18.0054	-524.902	-21.8709	-441.895	-15.7819	-335.083	-11.5546	-376.587	-12.148		-11.5618
		264.5	-120.239	-3.75748	-211.182	-5.70761	-383.911	-9.59778	-222.168	-4.6285	-242.92	-5.39822	-608.521	-19.0163	-489.502	-17.4822	-507.202	-21.1334	-450.439	-16.0871	-328.369	-11.3231	-372.925	-12.0298		-11.4692
		265	-121.46	-3.79562	-200.806	-5.42718	-390.625	-9.76562	-220.947	-4.60307	-247.192	-5.49316	-593.872	-18.5585	-495.605	-17.7002	-494.995	-20.6248	-458.984	-16.3923	-322.876	-11.1337	-372.314	-12.0101		-11.4095
		265.5	-122.681	-3.83377	-209.961	-5.67462	-394.897	-9.87244	-220.337	-4.59035	-240.479	-5.34397	-586.548	-18.3296	-494.995	-17.6784	-504.15	-21.0063	-455.933	-16.2833	-324.097	-11.1757	-382.69	-12.3449		-11.4667
		266	-122.07	-3.8147	-222.168	-6.00454	-394.287	-9.85718	-219.116	-4.56492	-243.53	-5.41178	-595.703	-18.6157	-498.047	-17.7874	-502.93	-20.9554	-449.219	-16.0435	-332.642	-11.4704	-377.197	-12.1677		-11.5176
		266.5	-121.46	-3.79562	-211.182	-5.70761	-388.184	-9.70459	-216.064	-4.50134	-244.141	-5.42535	-590.21	-18.4441	-510.864	-18.2452	-502.93	-20.9554	-442.505	-15.8037	-327.759	-11.302	-373.535	-12.0495		-11.4486
		267	-122.07	-3.8147	-211.182	-5.70761	-396.729	-9.91821	-222.778	-4.64122	-237.427	-5.27615	-584.106	-18.2533	-506.592	-18.0926	-507.202	-21.1334	-426.636	-15.237	-327.148	-11.281	-368.042	-11.8723		-11.3843
		267.5	-122.681	-3.83377	-223.999	-6.05403	-397.339	-9.93347	-222.778	-4.64122	-234.985	-5.2219	-590.21	-18.4441	-523.682	-18.7029	-516.357	-21.5149	-438.843	-15.673	-311.279	-10.7338	-375.366	-12.1086		-11.5329
		268	-123.291	-3.85284	-225.22	-6.08702	-402.832	-10.0708	-220.947	-4.60307	-240.479	-5.34397	-590.21	-18.4441	-523.682	-18.7029	-523.071	-21.7946	-435.791	-15.564	-311.89	-10.7548	-372.314	-12.0101		-11.5662
		268.5	-120.85	-3.77655	-217.896	-5.88907	-397.339	-9.93347	-220.337	-4.59035	-240.479	-5.34397	-585.938	-18.3105	-511.475	-18.267	-520.02	-21.6675	-448.608	-16.0217	-313.721	-10.818	-374.146	-12.0692		-11.517
		269	-127.563	-3.98636	-200.195	-5.41068	-399.17	-9.97925	-215.454	-4.48863	-234.375	-5.20833	-593.872	-18.5585	-506.592	-18.0926	-520.02	-21.6675	-447.388	-15.9781	-311.89	-10.7548	-381.47	-12.3055		-11.4937
		269.5	-123.901	-3.87192	-215.454	-5.82308	-400.391	-10.0098	-217.285	-4.52677	-231.323	-5.14052	-597.534	-18.6729	-504.15	-18.0054	-525.513	-21.8964	-459.595	-16.4141	-309.448	-10.6706	-381.47	-12.3055		-11.5761
		270	-125.732	-3.92914	-216.064	-5.83958	-397.339	-9.93347	-215.454	-4.48863	-236.816	-5.26259	-596.924	-18.6539	-508.423	-18.158	-520.02	-21.6675	-457.764	-16.3487	-321.045	-11.0705	-382.08	-12.3252		-11.607
		270.5	-128.174	-4.00543	-222.168	-6.00454	-405.884	-10.1471	-214.233	-4.4632	-236.816	-5.26259	-608.521	-19.0163	-509.644	-18.2016	-512.085	-21.3369	-436.401	-15.5858	-321.655	-11.0916	-380.859	-12.2858		-11.5819
		271	-127.563	-3.98636	-219.727	-5.93856	-405.273	-10.1318	-214.233	-4.4632	-238.647	-5.30328	-595.093	-18.5966	-514.526	-18.3759	-504.15	-21.0063	-440.674	-15.7384	-321.045	-11.0705	-374.146	-12.0692		-11.5164
		271.5	-124.512	-3.89099	-217.285	-5.87257	-394.897	-9.87244	-216.675	-4.51406	-231.323	-5.14052	-601.196	-18.7874	-505.981	-18.0708	-511.475	-21.3114	-438.232	-15.6512	-314.941	-10.86	-390.015	-12.5811		-11.5048
		272	-120.239	-3.75748	-224.609	-6.07052	-393.066	-9.82666	-213.623	-4.45048	-233.154	-5.18121	-601.196	-18.7874	-504.15	-18.0054	-512.085	-21.3369	-440.674	-15.7384	-324.097	-11.1757	-397.949	-12.8371		-11.5606
		272.5	-122.07	-3.8147	-222.168	-6.00454	-397.949	-9.94873	-220.337	-4.59035	-240.479	-5.34397	-596.924	-18.6539	-508.423	-18.158	-515.747	-21.4895	-429.688	-15.346	-316.162	-10.9021	-381.47	-12.3055		-11.5052
		273	-122.07	-3.8147	-218.506	-5.90556	-390.625	-9.76562	-217.896	-4.53949	-239.258	-5.31684	-599.976	-18.7492	-509.644	-18.2016	-520.02	-21.6675	-433.96	-15.4986	-314.941	-10.86	-375.366	-12.1086		-11.4934
		273.5	-119.629	-3.7384	-217.285	-5.87257	-390.625	-9.76562	-215.454	-4.48863	-236.206	-5.24902	-600.586	-18.7683	-501.099	-17.8964	-515.747	-21.4895	-434.57	-15.5204	-327.148	-11.281	-397.949	-12.8371		-11.537
		274	-119.629	-3.7384	-206.299	-5.57564	-396.118	-9.90295	-216.064	-4.50134	-239.258	-5.31684	-578.613	-18.0817	-495.605	-17.7002	-511.475	-21.3114	-434.57	-15.5204	-317.993	-10.9653	-399.17	-12.8764		-11.4082
		274.5	-120.239	-3.75748	-221.558	-5.98804	-399.17	-9.97925	-216.064	-4.50134	-237.427	-5.27615	-576.782	-18.0244	-482.178	-17.2206	-517.578	-21.5658	-432.129	-15.4332	-323.486	-11.1547	-390.625	-12.6008		-11.4093
		275	-125.122	-3.91006	-225.83	-6.10352	-394.287	-9.85718	-211.182	-4.39962	-236.206	-5.24902	-587.158	-18.3487	-484.009	-17.286	-521.851	-21.7438	-445.557	-15.9127	-325.928	-11.2389	-389.404	-12.5614		-11.5101
		275.5	-122.681	-3.83377	-225.83	-6.10352	-391.846	-9.79614	-213.013	-4.43776	-232.544	-5.16764	-590.21	-18.4441	-478.516	-17.0898	-521.851	-21.7438	-436.401	-15.5858	-327.148	-11.281	-387.573	-12.5024		-11.4532
		276	-123.901	-3.87192	-213.623	-5.7736	-391.846	-9.79614	-209.961	-4.37419	-238.037	-5.28971	-596.924	-18.6539	-491.333	-17.5476	-526.733	-21.9472	-439.453	-15.6948	-325.928	-11.2389	-378.418	-12.207		-11.4904
		276.5	-123.291	-3.85284	-213.623	-5.7736	-390.625	-9.76562	-215.454	-4.48863	-236.816	-5.26259	-603.027	-18.8446	-481.567	-17.1988	-524.902	-21.8709	-438.843	-15.673	-324.097	-11.1757	-379.639	-12.2464		-11.4684
		277	-126.953	-3.96729	-214.233	-5.79009	-384.521	-9.61304	-214.233	-4.4632	-236.816	-5.26259	-593.262	-18.5394	-496.216	-17.722	-508.423	-21.1843	-433.96	-15.4986	-325.317	-11.2178	-387.573	-12.5024		-11.4328
		277.5	-125.122	-3.91006	-212.402	-5.7406	-386.963	-9.67407	-211.182	-4.39962	-231.323	-5.14052	-605.469	-18.9209	-502.319	-17.94	-523.682	-21.8201	-434.57	-15.5204	-324.707	-11.1968	-380.249	-12.2661		-11.5026
		278	-120.239	-3.75748	-206.909	-5.59214	-386.353	-9.65881	-209.961	-4.37419	-235.596	-5.23546	-604.248	-18.8828	-506.592	-18.0926	-518.799	-21.6166	-447.998	-15.9999	-333.862	-11.5125	-382.08	-12.3252		-11.5498
		278.5	-122.07	-3.8147	-217.285	-5.87257	-388.184	-9.70459	-208.74	-4.34875	-238.037	-5.28971	-612.793	-19.1498	-496.826	-17.7438	-520.02	-21.6675	-434.57	-15.5204	-335.083	-11.5546	-387.573	-12.5024		-11.5608
		279	-124.512	-3.89099	-216.675	-5.85608	-391.846	-9.79614	-212.402	-4.42505	-237.427	-5.27615	-604.858	-18.9018	-493.774	-17.6348	-533.447	-22.227	-435.181	-15.5422	-331.421	-11.4283	-382.69	-12.3449		-11.5748
		279.5	-125.732	-3.92914	-225.22	-6.08702	-386.353	-9.65881	-212.402	-4.42505	-245.972	-5.46604	-616.455	-19.2642	-497.437	-17.7656	-516.968	-21.5403	-439.453	-15.6948	-326.538	-11.2599	-386.963	-12.4827		-11.5976
		280	-122.681	-3.83377	-209.961	-5.67462	-391.846	-9.79614	-213.013	-4.43776	-246.582	-5.4796	-621.338	-19.4168	-501.709	-17.9182	-520.63	-21.6929	-438.843	-15.673	-324.707	-11.1968	-381.47	-12.3055		-11.5841
		280.5	-122.07	-3.8147	-209.351	-5.65812	-399.17	-9.97925	-213.013	-4.43776	-241.699	-5.37109	-623.169	-19.474	-493.164	-17.613	-530.396	-22.0998	-433.96	-15.4986	-329.59	-11.3652	-369.263	-11.9117		-11.5657
		281	-123.901	-3.87192	-206.909	-5.59214	-401.001	-10.025	-213.623	-4.45048	-244.751	-5.43891	-625	-19.5312	-488.281	-17.4386	-537.109	-22.3796	-443.115	-15.8255	-339.355	-11.7019	-385.132	-12.4236		-11.6981
		281.5	-123.901	-3.87192	-206.909	-5.59214	-397.339	-9.93347	-213.013	-4.43776	-242.31	-5.38466	-604.248	-18.8828	-474.243	-16.9373	-537.72	-22.405	-444.946	-15.8909	-328.979	-11.3441	-388.184	-12.5221		-11.5638
		282	-123.901	-3.87192	-196.533	-5.31171	-398.56	-9.96399	-223.389	-4.65393	-243.53	-5.41178	-603.638	-18.8637	-475.464	-16.9809	-545.654	-22.7356	-443.115	-15.8255	-322.266	-11.1126	-370.483	-11.9511		-11.5166
		282.5	-123.291	-3.85284	-200.195	-5.41068	-386.353	-9.65881	-217.896	-4.53949	-241.699	-5.37109	-617.676	-19.3024	-473.022	-16.8937	-556.03	-23.1679	-450.439	-16.0871	-327.148	-11.281	-379.028	-12.2267		-11.6174
		283	-122.07	-3.8147	-204.468	-5.52616	-386.353	-9.65881	-220.947	-4.60307	-241.089	-5.35753	-609.131	-19.0353	-478.516	-17.0898	-551.758	-22.9899	-447.998	-15.9999	-324.707	-11.1968	-377.808	-12.1873		-11.5872
		283.5	-121.46	-3.79562	-209.961	-5.67462	-377.197	-9.42993	-219.116	-4.56492	-242.92	-5.39822	-606.079	-18.94	-465.698	-16.6321	-536.499	-22.3541	-446.167	-15.9345	-310.669	-10.7127	-377.197	-12.1677		-11.4186
		284	-120.85	-3.77655	-199.585	-5.39419	-390.015	-9.75037	-218.506	-4.55221	-241.699	-5.37109	-593.262	-18.5394	-471.191	-16.8283	-538.33	-22.4304	-447.388	-15.9781	-315.552	-10.8811	-375.977	-12.1283		-11.4209
		284.5	-122.681	-3.83377	-189.209	-5.11376	-391.235	-9.78088	-223.999	-4.66665	-234.985	-5.2219	-601.807	-18.8065	-480.957	-17.177	-538.33	-22.4304	-454.102	-16.2179	-322.266	-11.1126	-397.339	-12.8174		-11.5617
		285	-121.46	-3.79562	-206.909	-5.59214	-386.353	-9.65881	-229.492	-4.78109	-236.206	-5.24902	-626.221	-19.5694	-484.619	-17.3078	-533.447	-22.227	-441.895	-15.7819	-315.552	-10.8811	-383.301	-12.3645		-11.5644
		285.5	-120.85	-3.77655	-218.506	-5.90556	-383.301	-9.58252	-232.544	-4.84467	-237.427	-5.27615	-612.183	-19.1307	-484.009	-17.286	-531.616	-22.1507	-441.284	-15.7601	-316.162	-10.9021	-379.028	-12.2267		-11.5311
		286	-119.629	-3.7384	-213.013	-5.7571	-386.353	-9.65881	-233.154	-4.85738	-241.699	-5.37109	-609.131	-19.0353	-476.685	-17.0244	-527.954	-21.9981	-441.284	-15.7601	-319.214	-11.0074	-368.652	-11.892		-11.4637
		286.5	-115.967	-3.62396	-209.351	-5.65812	-391.235	-9.78088	-236.816	-4.93368	-238.647	-5.30328	-617.676	-19.3024	-485.229	-17.3296	-517.578	-21.5658	-445.557	-15.9127	-320.435	-11.0495	-365.601	-11.7936		-11.4776
		287	-118.408	-3.70026	-215.454	-5.82308	-386.963	-9.67407	-234.375	-4.88281	-241.699	-5.37109	-622.559	-19.455	-487.671	-17.4168	-520.63	-21.6929	-449.829	-16.0653	-317.993	-10.9653	-363.77	-11.7345		-11.5256
		287.5	-114.746	-3.58582	-208.13	-5.62513	-386.353	-9.65881	-234.985	-4.89553	-244.141	-5.42535	-628.662	-19.6457	-494.385	-17.6566	-533.447	-22.227	-449.219	-16.0435	-314.331	-10.839	-363.159	-11.7148		-11.5743
		288	-115.967	-3.62396	-200.806	-5.42718	-393.677	-9.84192	-228.271	-4.75566	-244.141	-5.42535	-624.39	-19.5122	-482.788	-17.2424	-546.875	-22.7865	-440.674	-15.7384	-311.89	-10.7548	-359.497	-11.5967		-11.5186
		288.5	-112.915	-3.52859	-214.844	-5.80659	-399.78	-9.99451	-224.609	-4.67936	-241.699	-5.37109	-621.948	-19.4359	-484.619	-17.3078	-536.499	-22.3541	-436.401	-15.5858	-319.824	-11.0284	-365.601	-11.7936		-11.5351
		289	-114.136	-3.56674	-197.144	-5.3282	-402.832	-10.0708	-230.103	-4.7938	-239.258	-5.31684	-641.479	-20.0462	-495.605	-17.7002	-518.799	-21.6166	-446.167	-15.9345	-328.369	-11.3231	-369.873	-11.9314		-11.6026
		289.5	-118.408	-3.70026	-190.43	-5.14675	-398.56	-9.96399	-230.713	-4.80652	-238.037	-5.28971	-637.817	-19.9318	-494.385	-17.6566	-522.461	-21.7692	-443.726	-15.8473	-330.811	-11.4073	-375.366	-12.1086		-11.6025
		290	-119.019	-3.71933	-196.533	-5.31171	-394.897	-9.87244	-234.375	-4.88281	-236.816	-5.26259	-621.948	-19.4359	-493.774	-17.6348	-524.292	-21.8455	-443.115	-15.8255	-324.097	-11.1757	-374.146	-12.0692		-11.5487
		290.5	-119.019	-3.71933	-198.975	-5.37769	-397.949	-9.94873	-232.544	-4.84467	-236.816	-5.26259	-634.766	-19.8364	-487.671	-17.4168	-526.123	-21.9218	-447.388	-15.9781	-319.214	-11.0074	-375.977	-12.1283		-11.5856
		291	-119.019	-3.71933	-198.975	-5.37769	-396.118	-9.90295	-235.596	-4.90824	-229.492	-5.09983	-645.752	-20.1797	-495.605	-17.7002	-510.254	-21.2606	-446.167	-15.9345	-322.876	-11.1337	-380.249	-12.2661		-11.5894
		291.5	-123.901	-3.87192	-207.52	-5.60864	-392.456	-9.8114	-234.375	-4.88281	-228.882	-5.08626	-632.935	-19.7792	-491.943	-17.5694	-512.085	-21.3369	-443.115	-15.8255	-331.421	-11.4283	-371.704	-11.9905		-11.5628
		292	-122.07	-3.8147	-206.909	-5.59214	-383.911	-9.59778	-228.271	-4.75566	-233.765	-5.19477	-631.104	-19.722	-502.319	-17.94	-511.475	-21.3114	-452.271	-16.1525	-329.59	-11.3652	-366.821	-11.8329		-11.5708
		292.5	-120.85	-3.77655	-201.416	-5.44368	-388.794	-9.71985	-222.168	-4.6285	-236.206	-5.24902	-635.986	-19.8746	-490.723	-17.5258	-524.902	-21.8709	-458.984	-16.3923	-326.538	-11.2599	-386.963	-12.4827		-11.6567
		293	-121.46	-3.79562	-194.702	-5.26222	-395.508	-9.8877	-223.389	-4.65393	-233.154	-5.18121	-625	-19.5312	-500.488	-17.8746	-517.578	-21.5658	-449.829	-16.0653	-330.2	-11.3862	-402.832	-12.9946		-11.6544
		293.5	-122.07	-3.8147	-208.13	-5.62513	-396.118	-9.90295	-218.506	-4.55221	-228.882	-5.08626	-603.027	-18.8446	-487.061	-17.395	-525.513	-21.8964	-449.829	-16.0653	-332.642	-11.4704	-394.287	-12.7189		-11.5793
		294	-120.239	-3.75748	-207.52	-5.60864	-387.573	-9.68933	-220.947	-4.60307	-238.037	-5.28971	-614.014	-19.1879	-484.009	-17.286	-524.292	-21.8455	-447.388	-15.9781	-326.538	-11.2599	-373.535	-12.0495		-11.505
		294.5	-119.629	-3.7384	-213.623	-5.7736	-389.404	-9.73511	-217.896	-4.53949	-239.258	-5.31684	-628.052	-19.6266	-487.671	-17.4168	-526.123	-21.9218	-444.946	-15.8909	-333.862	-11.5125	-385.742	-12.4433		-11.6287
		295	-123.291	-3.85284	-212.402	-5.7406	-390.625	-9.76562	-220.947	-4.60307	-238.647	-5.30328	-617.065	-19.2833	-498.657	-17.8092	-538.94	-22.4559	-452.881	-16.1743	-332.642	-11.4704	-377.808	-12.1873		-11.6951
		295.5	-120.85	-3.77655	-206.299	-5.57564	-385.132	-9.6283	-222.168	-4.6285	-238.647	-5.30328	-601.196	-18.7874	-494.995	-17.6784	-534.668	-22.2778	-447.388	-15.9781	-335.083	-11.5546	-383.301	-12.3645		-11.5957
		296	-118.408	-3.70026	-216.064	-5.83958	-385.132	-9.6283	-220.337	-4.59035	-244.141	-5.42535	-617.065	-19.2833	-477.295	-17.0462	-527.344	-21.9727	-452.881	-16.1743	-330.2	-11.3862	-383.301	-12.3645		-11.5828
		296.5	-120.239	-3.75748	-207.52	-5.60864	-386.353	-9.65881	-218.506	-4.55221	-247.192	-5.49316	-626.221	-19.5694	-484.619	-17.3078	-521.851	-21.7438	-466.919	-16.6757	-338.135	-11.6598	-385.742	-12.4433		-11.6791
		297	-117.798	-3.68118	-214.844	-5.80659	-386.353	-9.65881	-223.999	-4.66665	-244.141	-5.42535	-617.676	-19.3024	-472.412	-16.8719	-511.475	-21.3114	-445.557	-15.9127	-344.238	-11.8703	-384.521	-12.4039		-11.5374
		297.5	-117.798	-3.68118	-204.468	-5.52616	-383.911	-9.59778	-225.22	-4.69208	-244.141	-5.42535	-598.755	-18.7111	-479.126	-17.1116	-513.916	-21.4132	-461.426	-16.4795	-340.576	-11.744	-380.859	-12.2858		-11.5152
		298	-120.239	-3.75748	-205.688	-5.55915	-379.028	-9.47571	-226.44	-4.71751	-247.803	-5.50673	-603.638	-18.8637	-473.022	-16.8937	-509.033	-21.2097	-447.998	-15.9999	-332.031	-11.4494	-383.301	-12.3645		-11.4361
		298.5	-126.953	-3.96729	-202.026	-5.46017	-379.028	-9.47571	-225.22	-4.69208	-248.413	-5.52029	-607.91	-18.9972	-484.009	-17.286	-518.188	-21.5912	-457.153	-16.3269	-328.979	-11.3441	-383.301	-12.3645		-11.5478
		299	-124.512	-3.89099	-208.13	-5.62513	-377.808	-9.44519	-220.337	-4.59035	-252.686	-5.61523	-614.624	-19.207	-497.437	-17.7656	-521.24	-21.7183	-454.712	-16.2397	-330.2	-11.3862	-396.118	-12.778		-11.6602
		299.5	-122.681	-3.83377	-208.13	-5.62513	-380.249	-9.50623	-223.389	-4.65393	-250.244	-5.56098	-603.638	-18.8637	-499.268	-17.831	-543.213	-22.6339	-457.764	-16.3487	-344.238	-11.8703	-397.339	-12.8174		-11.7768
		300	-121.46	-3.79562	-206.909	-5.59214	-382.08	-9.552	-221.558	-4.61578	-239.258	-5.31684	-617.676	-19.3024	-500.488	-17.8746	-524.292	-21.8455	-462.036	-16.5013	-340.576	-11.744	-386.353	-12.463		-11.6912
		300.5	-125.732	-3.92914	-209.351	-5.65812	-381.47	-9.53674	-220.337	-4.59035	-240.479	-5.34397	-620.117	-19.3787	-497.437	-17.7656	-519.409	-21.642	-454.712	-16.2397	-339.355	-11.7019	-379.028	-12.2267		-11.6375
		301	-124.512	-3.89099	-200.806	-5.42718	-375.366	-9.38416	-214.233	-4.4632	-239.258	-5.31684	-610.352	-19.0735	-496.826	-17.7438	-518.799	-21.6166	-457.764	-16.3487	-337.524	-11.6388	-380.859	-12.2858		-11.5627
		301.5	-122.07	-3.8147	-190.43	-5.14675	-382.69	-9.56726	-216.064	-4.50134	-254.517	-5.65592	-606.079	-18.94	-491.943	-17.5694	-521.24	-21.7183	-446.167	-15.9345	-333.252	-11.4914	-375.366	-12.1086		-11.4953
		302	-120.85	-3.77655	-197.144	-5.3282	-391.235	-9.78088	-217.896	-4.53949	-252.075	-5.60167	-617.676	-19.3024	-505.981	-18.0708	-522.461	-21.7692	-456.543	-16.3051	-338.745	-11.6809	-388.184	-12.5221		-11.6979
		302.5	-119.629	-3.7384	-200.806	-5.42718	-398.56	-9.96399	-220.337	-4.59035	-249.023	-5.53385	-609.741	-19.0544	-484.009	-17.286	-512.085	-21.3369	-451.05	-16.1089	-347.9	-11.9966	-387.573	-12.5024		-11.5944
		303	-119.629	-3.7384	-208.13	-5.62513	-395.508	-9.8877	-227.661	-4.74294	-252.686	-5.61523	-617.065	-19.2833	-497.437	-17.7656	-509.033	-21.2097	-466.309	-16.6539	-343.018	-11.8282	-381.47	-12.3055		-11.696
		303.5	-119.019	-3.71933	-211.182	-5.70761	-382.08	-9.552	-218.506	-4.55221	-250.244	-5.56098	-599.976	-18.7492	-494.385	-17.6566	-515.747	-21.4895	-459.595	-16.4141	-341.797	-11.7861	-389.404	-12.5614		-11.6136
		304	-119.629	-3.7384	-211.792	-5.72411	-387.573	-9.68933	-218.506	-4.55221	-252.686	-5.61523	-614.014	-19.1879	-487.671	-17.4168	-516.357	-21.5149	-458.374	-16.3705	-344.238	-11.8703	-391.846	-12.6402		-11.6654
		304.5	-117.798	-3.68118	-217.285	-5.87257	-390.625	-9.76562	-216.064	-4.50134	-242.92	-5.39822	-602.417	-18.8255	-489.502	-17.4822	-508.423	-21.1843	-457.764	-16.3487	-328.979	-11.3441	-394.287	-12.7189		-11.5566
		305	-122.07	-3.8147	-204.468	-5.52616	-390.015	-9.75037	-218.506	-4.55221	-239.258	-5.31684	-597.534	-18.6729	-505.371	-18.049	-501.709	-20.9045	-453.491	-16.1961	-335.083	-11.5546	-382.69	-12.3449		-11.5166
		305.5	-120.239	-3.75748	-206.299	-5.57564	-391.846	-9.79614	-219.116	-4.56492	-245.972	-5.46604	-593.262	-18.5394	-506.592	-18.0926	-495.605	-20.6502	-452.881	-16.1743	-340.576	-11.744	-402.832	-12.9946		-11.5778
		306	-120.239	-3.75748	-212.402	-5.7406	-389.404	-9.73511	-220.947	-4.60307	-244.751	-5.43891	-588.379	-18.3868	-499.878	-17.8528	-487.061	-20.2942	-447.998	-15.9999	-352.783	-12.1649	-387.573	-12.5024		-11.4978
		306.5	-125.732	-3.92914	-218.506	-5.90556	-399.78	-9.99451	-223.389	-4.65393	-237.427	-5.27615	-574.341	-17.9482	-505.981	-18.0708	-505.371	-21.0571	-448.608	-16.0217	-343.628	-11.8492	-388.794	-12.5417		-11.568
		307	-123.901	-3.87192	-227.051	-6.13651	-396.118	-9.90295	-222.778	-4.64122	-242.31	-5.38466	-584.717	-18.2724	-504.15	-18.0054	-487.061	-20.2942	-454.712	-16.2397	-346.069	-11.9334	-387.573	-12.5024		-11.5622
		307.5	-120.239	-3.75748	-213.013	-5.7571	-394.897	-9.87244	-224.609	-4.67936	-245.972	-5.46604	-598.755	-18.7111	-504.761	-18.0272	-500.488	-20.8537	-458.374	-16.3705	-339.966	-11.723	-383.301	-12.3645		-11.5984
		308	-120.239	-3.75748	-191.04	-5.16324	-383.911	-9.59778	-217.896	-4.53949	-241.699	-5.37109	-587.769	-18.3678	-497.437	-17.7656	-496.216	-20.6757	-465.698	-16.6321	-342.407	-11.8071	-388.184	-12.5221		-11.4727
		308.5	-123.291	-3.85284	-194.092	-5.24572	-388.794	-9.71985	-221.558	-4.61578	-242.31	-5.38466	-604.858	-18.9018	-482.788	-17.2424	-490.723	-20.4468	-463.867	-16.5667	-342.407	-11.8071	-383.911	-12.3842		-11.4698
		309	-125.122	-3.91006	-198.364	-5.3612	-388.794	-9.71985	-217.285	-4.52677	-239.258	-5.31684	-592.651	-18.5204	-488.281	-17.4386	-494.385	-20.5994	-454.712	-16.2397	-345.459	-11.9124	-379.639	-12.2464		-11.4356
		309.5	-122.681	-3.83377	-202.637	-5.47667	-393.677	-9.84192	-217.896	-4.53949	-241.089	-5.35753	-582.275	-18.1961	-493.774	-17.6348	-499.878	-20.8282	-455.322	-16.2615	-342.407	-11.8071	-371.094	-11.9708		-11.4316
		310	-120.85	-3.77655	-200.806	-5.42718	-394.287	-9.85718	-214.844	-4.47591	-243.53	-5.41178	-582.275	-18.1961	-490.723	-17.5258	-504.761	-21.0317	-444.946	-15.8909	-334.473	-11.5335	-383.911	-12.3842		-11.4101
		310.5	-119.019	-3.71933	-206.909	-5.59214	-391.235	-9.78088	-214.233	-4.4632	-241.699	-5.37109	-588.989	-18.4059	-482.178	-17.2206	-501.099	-20.8791	-450.439	-16.0871	-330.2	-11.3862	-380.249	-12.2661		-11.3792
		311	-120.239	-3.75748	-202.026	-5.46017	-387.573	-9.68933	-216.675	-4.51406	-249.634	-5.54742	-610.352	-19.0735	-482.788	-17.2424	-508.423	-21.1843	-452.271	-16.1525	-334.473	-11.5335	-385.132	-12.4236		-11.5071
		311.5	-122.07	-3.8147	-214.233	-5.79009	-385.132	-9.6283	-216.675	-4.51406	-250.244	-5.56098	-608.521	-19.0163	-485.229	-17.3296	-499.878	-20.8282	-452.271	-16.1525	-347.9	-11.9966	-391.846	-12.6402		-11.5701
		312	-119.629	-3.7384	-213.013	-5.7571	-379.028	-9.47571	-214.844	-4.47591	-246.582	-5.4796	-599.976	-18.7492	-496.216	-17.722	-509.644	-21.2351	-449.219	-16.0435	-332.031	-11.4494	-382.08	-12.3252		-11.4956
		312.5	-123.291	-3.85284	-200.806	-5.42718	-387.573	-9.68933	-206.299	-4.29789	-250.854	-5.57454	-584.717	-18.2724	-504.761	-18.0272	-515.747	-21.4895	-448.608	-16.0217	-338.745	-11.6809	-385.742	-12.4433		-11.5252
		313	-119.019	-3.71933	-206.299	-5.57564	-385.742	-9.64355	-210.571	-4.3869	-246.582	-5.4796	-592.041	-18.5013	-496.826	-17.7438	-521.24	-21.7183	-456.543	-16.3051	-356.445	-12.2912	-381.47	-12.3055		-11.6064
		313.5	-121.46	-3.79562	-197.144	-5.3282	-382.08	-9.552	-216.064	-4.50134	-245.361	-5.45247	-593.262	-18.5394	-474.854	-16.9591	-521.24	-21.7183	-457.764	-16.3487	-350.342	-12.0808	-388.794	-12.5417		-11.5289
		314	-122.07	-3.8147	-208.13	-5.62513	-376.587	-9.41467	-215.454	-4.48863	-238.037	-5.28971	-592.041	-18.5013	-480.347	-17.1552	-524.902	-21.8709	-461.426	-16.4795	-349.121	-12.0387	-386.353	-12.463		-11.5583
		314.5	-120.85	-3.77655	-214.844	-5.80659	-377.197	-9.42993	-214.233	-4.4632	-239.868	-5.3304	-595.093	-18.5966	-477.295	-17.0462	-516.357	-21.5149	-449.829	-16.0653	-351.562	-12.1228	-393.066	-12.6796		-11.5302
		315	-123.291	-3.85284	-216.675	-5.85608	-379.028	-9.47571	-215.454	-4.48863	-244.751	-5.43891	-590.21	-18.4441	-483.398	-17.2642	-513.306	-21.3877	-449.219	-16.0435	-340.576	-11.744	-375.366	-12.1086		-11.464
		315.5	-122.07	-3.8147	-212.402	-5.7406	-382.69	-9.56726	-217.896	-4.53949	-245.972	-5.46604	-583.496	-18.2343	-488.892	-17.4604	-505.981	-21.0826	-446.777	-15.9563	-341.797	-11.7861	-375.366	-12.1086		-11.4324
		316	-118.408	-3.70026	-210.571	-5.69112	-379.028	-9.47571	-220.337	-4.59035	-247.803	-5.50673	-595.093	-18.5966	-483.398	-17.2642	-503.54	-20.9808	-455.322	-16.2615	-349.121	-12.0387	-386.963	-12.4827		-11.5081
		316.5	-122.07	-3.8147	-203.857	-5.50966	-379.639	-9.49097	-213.013	-4.43776	-247.803	-5.50673	-609.131	-19.0353	-490.112	-17.504	-504.15	-21.0063	-459.595	-16.4141	-341.797	-11.7861	-396.729	-12.7977		-11.573
		317	-123.901	-3.87192	-195.923	-5.29521	-379.639	-9.49097	-209.961	-4.37419	-240.479	-5.34397	-621.338	-19.4168	-474.243	-16.9373	-489.502	-20.3959	-466.919	-16.6757	-333.862	-11.5125	-380.249	-12.2661		-11.4164
		317.5	-122.07	-3.8147	-206.909	-5.59214	-383.911	-9.59778	-214.233	-4.4632	-240.479	-5.34397	-618.286	-19.3214	-481.567	-17.1988	-501.099	-20.8791	-464.478	-16.5885	-354.614	-12.2281	-380.859	-12.2858		-11.574
		318	-119.629	-3.7384	-194.092	-5.24572	-395.508	-9.8877	-208.13	-4.33604	-240.479	-5.34397	-593.262	-18.5394	-486.45	-17.3732	-497.437	-20.7265	-477.295	-17.0462	-354.004	-12.207	-368.042	-11.8723		-11.4833
		318.5	-117.188	-3.66211	-193.481	-5.22923	-392.456	-9.8114	-215.454	-4.48863	-243.53	-5.41178	-600.586	-18.7683	-491.943	-17.5694	-484.009	-20.167	-461.426	-16.4795	-343.628	-11.8492	-372.925	-12.0298		-11.406
		319	-120.239	-3.75748	-194.092	-5.24572	-391.846	-9.79614	-213.623	-4.45048	-245.361	-5.45247	-617.065	-19.2833	-487.671	-17.4168	-490.112	-20.4213	-465.698	-16.6321	-348.511	-12.0176	-364.38	-11.7542		-11.4752
		319.5	-125.732	-3.92914	-196.533	-5.31171	-383.911	-9.59778	-215.454	-4.48863	-247.803	-5.50673	-610.962	-19.0926	-476.074	-17.0027	-494.995	-20.6248	-455.933	-16.2833	-346.069	-11.9334	-390.015	-12.5811		-11.4865
		320	-124.512	-3.89099	-200.195	-5.41068	-383.301	-9.58252	-213.013	-4.43776	-253.906	-5.64236	-584.717	-18.2724	-485.229	-17.3296	-512.695	-21.3623	-455.933	-16.2833	-350.952	-12.1018	-390.625	-12.6008		-11.5377
		320.5	-127.563	-3.98636	-192.871	-5.21273	-382.08	-9.552	-213.013	-4.43776	-253.906	-5.64236	-590.82	-18.4631	-491.943	-17.5694	-522.461	-21.7692	-457.153	-16.3269	-355.835	-12.2702	-372.925	-12.0298		-11.5691
		321	-130.615	-4.08173	-189.819	-5.13025	-379.028	-9.47571	-214.233	-4.4632	-247.192	-5.49316	-599.976	-18.7492	-502.93	-17.9618	-530.396	-22.0998	-448.608	-16.0217	-355.835	-12.2702	-383.911	-12.3842		-11.6483
		321.5	-130.615	-4.08173	-184.326	-4.98179	-377.808	-9.44519	-216.675	-4.51406	-244.751	-5.43891	-592.651	-18.5204	-500.488	-17.8746	-521.24	-21.7183	-449.829	-16.0653	-344.849	-11.8913	-401.611	-12.9552		-11.5897
		322	-126.343	-3.94821	-192.261	-5.19624	-379.028	-9.47571	-211.182	-4.39962	-249.634	-5.54742	-593.872	-18.5585	-491.333	-17.5476	-512.695	-21.3623	-455.322	-16.2615	-353.394	-12.186	-401.611	-12.9552		-11.5853
		322.5	-120.239	-3.75748	-202.026	-5.46017	-375.366	-9.38416	-214.233	-4.4632	-246.582	-5.4796	-584.717	-18.2724	-495.605	-17.7002	-527.954	-21.9981	-461.426	-16.4795	-350.342	-12.0808	-393.677	-12.6993		-11.6159
		323	-123.291	-3.85284	-195.923	-5.29521	-373.535	-9.33838	-217.896	-4.53949	-246.582	-5.4796	-573.12	-17.91	-491.333	-17.5476	-520.63	-21.6929	-455.322	-16.2615	-346.68	-11.9545	-396.729	-12.7977		-11.5154
		323.5	-125.732	-3.92914	-203.247	-5.49316	-375.366	-9.38416	-214.844	-4.47591	-250.854	-5.57454	-584.717	-18.2724	-485.84	-17.3514	-514.526	-21.4386	-458.374	-16.3705	-334.473	-11.5335	-390.625	-12.6008		-11.4931
		324	-122.07	-3.8147	-198.975	-5.37769	-378.418	-9.46045	-213.623	-4.45048	-249.634	-5.54742	-602.417	-18.8255	-491.943	-17.5694	-513.916	-21.4132	-452.881	-16.1743	-338.745	-11.6809	-398.56	-12.8568		-11.561
		324.5	-126.343	-3.94821	-177.002	-4.78384	-371.094	-9.27734	-211.182	-4.39962	-247.803	-5.50673	-597.534	-18.6729	-504.15	-18.0054	-522.461	-21.7692	-452.271	-16.1525	-349.121	-12.0387	-418.091	-13.4868		-11.6401
		325	-126.953	-3.96729	-200.195	-5.41068	-363.77	-9.09424	-202.637	-4.2216	-248.413	-5.52029	-595.703	-18.6157	-494.385	-17.6566	-516.357	-21.5149	-448.608	-16.0217	-336.304	-11.5967	-405.884	-13.093		-11.5193
		325.5	-122.681	-3.83377	-216.675	-5.85608	-365.601	-9.14001	-206.299	-4.29789	-243.53	-5.41178	-599.976	-18.7492	-510.254	-18.2234	-521.851	-21.7438	-455.322	-16.2615	-327.759	-11.302	-396.729	-12.7977		-11.6016
		326	-126.953	-3.96729	-197.144	-5.3282	-369.263	-9.23157	-203.857	-4.24703	-244.141	-5.42535	-590.82	-18.4631	-505.371	-18.049	-532.837	-22.2015	-457.764	-16.3487	-344.238	-11.8703	-402.222	-12.9749		-11.6461
		326.5	-126.343	-3.94821	-196.533	-5.31171	-368.652	-9.21631	-205.688	-4.28518	-249.634	-5.54742	-581.665	-18.177	-492.554	-17.5912	-536.499	-22.3541	-468.14	-16.7193	-346.68	-11.9545	-399.78	-12.8961		-11.6365
		327	-122.681	-3.83377	-203.857	-5.50966	-374.756	-9.3689	-211.182	-4.39962	-247.192	-5.49316	-579.224	-18.1007	-498.657	-17.8092	-519.409	-21.642	-474.854	-16.9591	-349.731	-12.0597	-388.794	-12.5417		-11.6107
		327.5	-120.85	-3.77655	-202.637	-5.47667	-373.535	-9.33838	-211.792	-4.41233	-249.023	-5.53385	-589.6	-18.425	-491.943	-17.5694	-504.761	-21.0317	-484.619	-17.3078	-340.576	-11.744	-396.118	-12.778		-11.5812
		328	-122.07	-3.8147	-214.844	-5.80659	-369.263	-9.23157	-213.623	-4.45048	-251.465	-5.58811	-572.51	-17.8909	-490.112	-17.504	-509.644	-21.2351	-472.412	-16.8719	-339.355	-11.7019	-395.508	-12.7583		-11.5321
		328.5	-120.85	-3.77655	-206.299	-5.57564	-365.601	-9.14001	-213.013	-4.43776	-247.803	-5.50673	-588.379	-18.3868	-482.788	-17.2424	-507.202	-21.1334	-469.971	-16.7847	-350.952	-12.1018	-396.729	-12.7977		-11.5349
		329	-120.239	-3.75748	-211.182	-5.70761	-369.873	-9.24683	-217.285	-4.52677	-249.023	-5.53385	-599.365	-18.7302	-498.047	-17.7874	-505.981	-21.0826	-468.14	-16.7193	-339.355	-11.7019	-402.222	-12.9749		-11.6153
		329.5	-123.291	-3.85284	-198.364	-5.3612	-370.483	-9.26208	-214.844	-4.47591	-247.192	-5.49316	-589.6	-18.425	-493.164	-17.613	-515.747	-21.4895	-463.257	-16.5449	-344.849	-11.8913	-413.818	-13.349		-11.6144
		330	-125.732	-3.92914	-207.52	-5.60864	-374.146	-9.35364	-212.402	-4.42505	-248.413	-5.52029	-584.106	-18.2533	-515.137	-18.3977	-510.254	-21.2606	-471.802	-16.8501	-341.187	-11.7651	-408.936	-13.1915		-11.6868
		330.5	-122.681	-3.83377	-209.961	-5.67462	-377.197	-9.42993	-217.896	-4.53949	-245.361	-5.45247	-589.6	-18.425	-510.864	-18.2452	-524.292	-21.8455	-479.736	-17.1334	-333.252	-11.4914	-406.494	-13.1127		-11.744
		331	-122.07	-3.8147	-215.454	-5.82308	-380.249	-9.50623	-220.337	-4.59035	-244.751	-5.43891	-584.106	-18.2533	-508.423	-18.158	-525.513	-21.8964	-467.529	-16.6975	-341.797	-11.7861	-424.805	-13.7034		-11.788
		331.5	-122.07	-3.8147	-208.74	-5.64163	-371.094	-9.27734	-225.22	-4.69208	-241.089	-5.35753	-572.51	-17.8909	-510.254	-18.2234	-532.227	-22.1761	-466.309	-16.6539	-342.407	-11.8071	-401.611	-12.9552		-11.6809
		332	-122.07	-3.8147	-206.299	-5.57564	-371.094	-9.27734	-227.661	-4.74294	-241.699	-5.37109	-589.6	-18.425	-513.306	-18.3323	-531.616	-22.1507	-463.867	-16.5667	-347.29	-11.9755	-405.273	-13.0733		-11.755
		332.5	-122.07	-3.8147	-211.792	-5.72411	-364.38	-9.1095	-231.934	-4.83195	-246.582	-5.4796	-598.145	-18.692	-517.578	-18.4849	-534.058	-22.2524	-464.478	-16.5885	-347.9	-11.9966	-409.546	-13.2112		-11.835
		333	-120.239	-3.75748	-211.182	-5.70761	-360.107	-9.00269	-223.999	-4.66665	-247.803	-5.50673	-592.651	-18.5204	-510.864	-18.2452	-518.188	-21.5912	-449.829	-16.0653	-357.056	-12.3123	-416.26	-13.4277		-11.7094
		333.5	-114.746	-3.58582	-217.285	-5.87257	-368.652	-9.21631	-222.168	-4.6285	-252.686	-5.61523	-583.496	-18.2343	-501.099	-17.8964	-518.799	-21.6166	-456.543	-16.3051	-350.342	-12.0808	-392.456	-12.6599		-11.6101
		334	-115.356	-3.60489	-204.468	-5.52616	-369.873	-9.24683	-217.285	-4.52677	-245.972	-5.46604	-569.458	-17.7956	-494.385	-17.6566	-505.981	-21.0826	-459.595	-16.4141	-355.835	-12.2702	-401.001	-12.9355		-11.5023
		334.5	-122.681	-3.83377	-206.909	-5.59214	-373.535	-9.33838	-219.116	-4.56492	-241.089	-5.35753	-564.575	-17.643	-489.502	-17.4822	-490.112	-20.4213	-466.919	-16.6757	-345.459	-11.9124	-407.104	-13.1324		-11.4503
		335	-124.512	-3.89099	-202.026	-5.46017	-377.197	-9.42993	-225.83	-4.70479	-244.751	-5.43891	-564.575	-17.643	-509.644	-18.2016	-498.047	-20.752	-453.491	-16.1961	-347.29	-11.9755	-402.832	-12.9946		-11.517
		335.5	-122.07	-3.8147	-208.74	-5.64163	-377.808	-9.44519	-223.999	-4.66665	-247.192	-5.49316	-570.679	-17.8337	-498.047	-17.7874	-505.371	-21.0571	-451.05	-16.1089	-335.693	-11.5756	-411.987	-13.2899		-11.5195
		336	-119.019	-3.71933	-215.454	-5.82308	-375.366	-9.38416	-222.778	-4.64122	-247.192	-5.49316	-587.158	-18.3487	-486.45	-17.3732	-507.202	-21.1334	-467.529	-16.6975	-349.731	-12.0597	-413.208	-13.3293		-11.6366
		336.5	-120.239	-3.75748	-211.792	-5.72411	-374.756	-9.3689	-223.389	-4.65393	-242.31	-5.38466	-565.796	-17.6811	-500.488	-17.8746	-499.878	-20.8282	-460.205	-16.4359	-342.407	-11.8071	-410.767	-13.2505		-11.5242
		337	-121.46	-3.79562	-217.896	-5.88907	-381.47	-9.53674	-222.778	-4.64122	-247.803	-5.50673	-578.613	-18.0817	-477.905	-17.068	-494.385	-20.5994	-465.088	-16.6103	-350.342	-12.0808	-424.805	-13.7034		-11.5921
		337.5	-126.343	-3.94821	-212.402	-5.7406	-382.08	-9.552	-225.83	-4.70479	-250.854	-5.57454	-570.068	-17.8146	-482.178	-17.2206	-504.761	-21.0317	-460.815	-16.4577	-355.225	-12.2491	-408.936	-13.1915		-11.5896
		338	-123.291	-3.85284	-216.064	-5.83958	-386.963	-9.67407	-231.323	-4.81923	-255.737	-5.68305	-583.496	-18.2343	-484.009	-17.286	-518.799	-21.6166	-458.984	-16.3923	-350.952	-12.1018	-405.884	-13.093		-11.6903
		338.5	-126.343	-3.94821	-218.506	-5.90556	-387.573	-9.68933	-228.882	-4.76837	-248.413	-5.52029	-576.172	-18.0054	-490.723	-17.5258	-507.202	-21.1334	-458.984	-16.3923	-332.031	-11.4494	-391.235	-12.6205		-11.5417
		339	-125.732	-3.92914	-213.013	-5.7571	-383.301	-9.58252	-230.103	-4.7938	-245.972	-5.46604	-576.782	-18.0244	-490.723	-17.5258	-514.526	-21.4386	-452.271	-16.1525	-332.031	-11.4494	-393.677	-12.6993		-11.529
		339.5	-120.239	-3.75748	-202.637	-5.47667	-382.69	-9.56726	-231.934	-4.83195	-246.582	-5.4796	-599.365	-18.7302	-477.905	-17.068	-504.761	-21.0317	-457.764	-16.3487	-332.642	-11.4704	-402.222	-12.9749		-11.5215
		340	-118.408	-3.70026	-200.195	-5.41068	-390.015	-9.75037	-235.596	-4.90824	-246.582	-5.4796	-603.638	-18.8637	-476.685	-17.0244	-505.981	-21.0826	-456.543	-16.3051	-328.979	-11.3441	-394.897	-12.7386		-11.5098
		340.5	-114.746	-3.58582	-211.182	-5.70761	-394.897	-9.87244	-230.713	-4.80652	-242.92	-5.39822	-587.769	-18.3678	-492.554	-17.5912	-505.981	-21.0826	-461.426	-16.4795	-330.811	-11.4073	-394.287	-12.7189		-11.5471
		341	-119.629	-3.7384	-213.013	-5.7571	-397.339	-9.93347	-226.44	-4.71751	-247.803	-5.50673	-587.769	-18.3678	-496.826	-17.7438	-498.047	-20.752	-458.984	-16.3923	-327.148	-11.281	-389.404	-12.5614		-11.5229
		341.5	-120.239	-3.75748	-201.416	-5.44368	-394.897	-9.87244	-223.999	-4.66665	-249.023	-5.53385	-584.717	-18.2724	-510.864	-18.2452	-506.592	-21.108	-450.439	-16.0871	-323.486	-11.1547	-383.911	-12.3842		-11.5023
		342	-119.019	-3.71933	-203.247	-5.49316	-391.846	-9.79614	-225.83	-4.70479	-242.31	-5.38466	-619.507	-19.3596	-502.319	-17.94	-504.15	-21.0063	-457.764	-16.3487	-328.369	-11.3231	-379.639	-12.2464		-11.5747
		342.5	-119.019	-3.71933	-206.299	-5.57564	-393.677	-9.84192	-219.727	-4.57764	-250.244	-5.56098	-602.417	-18.8255	-505.371	-18.049	-498.657	-20.7774	-454.712	-16.2397	-333.252	-11.4914	-377.197	-12.1677		-11.5297
		343	-123.901	-3.87192	-209.961	-5.67462	-398.56	-9.96399	-218.506	-4.55221	-251.465	-5.58811	-600.586	-18.7683	-492.554	-17.5912	-484.619	-20.1925	-450.439	-16.0871	-327.148	-11.281	-387.573	-12.5024		-11.4612
		343.5	-124.512	-3.89099	-211.182	-5.70761	-396.729	-9.91821	-219.116	-4.56492	-249.023	-5.53385	-596.924	-18.6539	-494.995	-17.6784	-487.061	-20.2942	-454.712	-16.2397	-325.928	-11.2389	-385.742	-12.4433		-11.4694
		344	-122.07	-3.8147	-204.468	-5.52616	-390.625	-9.76562	-220.947	-4.60307	-249.634	-5.54742	-615.845	-19.2451	-494.385	-17.6566	-504.761	-21.0317	-452.271	-16.1525	-333.252	-11.4914	-388.794	-12.5417		-11.5796
		344.5	-123.901	-3.87192	-202.637	-5.47667	-386.963	-9.67407	-221.558	-4.61578	-250.244	-5.56098	-599.976	-18.7492	-490.723	-17.5258	-504.761	-21.0317	-467.529	-16.6975	-325.928	-11.2389	-391.235	-12.6205		-11.5512
		345	-120.239	-3.75748	-214.233	-5.79009	-383.911	-9.59778	-228.882	-4.76837	-251.465	-5.58811	-605.469	-18.9209	-487.671	-17.4168	-502.319	-20.93	-463.867	-16.5667	-344.238	-11.8703	-396.729	-12.7977		-11.6367
		345.5	-119.629	-3.7384	-211.792	-5.72411	-394.287	-9.85718	-223.389	-4.65393	-252.075	-5.60167	-602.417	-18.8255	-498.047	-17.7874	-501.709	-20.9045	-465.088	-16.6103	-339.966	-11.723	-394.897	-12.7386		-11.6513
		346	-122.07	-3.8147	-217.896	-5.88907	-396.118	-9.90295	-221.558	-4.61578	-249.023	-5.53385	-592.041	-18.5013	-491.333	-17.5476	-504.761	-21.0317	-462.036	-16.5013	-330.2	-11.3862	-381.47	-12.3055		-11.5482
		346.5	-119.629	-3.7384	-227.051	-6.13651	-393.066	-9.82666	-222.778	-4.64122	-247.192	-5.49316	-581.665	-18.177	-499.878	-17.8528	-509.644	-21.2351	-464.478	-16.5885	-324.707	-11.1968	-381.47	-12.3055		-11.5629
		347	-120.85	-3.77655	-203.247	-5.49316	-383.911	-9.59778	-219.116	-4.56492	-246.582	-5.4796	-596.313	-18.6348	-512.695	-18.3105	-520.02	-21.6675	-469.36	-16.7629	-330.811	-11.4073	-391.846	-12.6402		-11.6668
		347.5	-121.46	-3.79562	-205.078	-5.54265	-379.028	-9.47571	-222.778	-4.64122	-245.361	-5.45247	-597.534	-18.6729	-496.826	-17.7438	-499.878	-20.8282	-462.646	-16.5231	-321.045	-11.0705	-377.197	-12.1677		-11.4467
		348	-122.07	-3.8147	-197.144	-5.3282	-383.301	-9.58252	-223.999	-4.66665	-249.023	-5.53385	-599.365	-18.7302	-487.061	-17.395	-514.526	-21.4386	-454.712	-16.2397	-335.693	-11.5756	-386.353	-12.463		-11.5244
		348.5	-118.408	-3.70026	-203.247	-5.49316	-383.301	-9.58252	-223.389	-4.65393	-248.413	-5.52029	-610.962	-19.0926	-477.295	-17.0462	-516.968	-21.5403	-463.867	-16.5667	-335.693	-11.5756	-408.325	-13.1718		-11.6312
		349	-120.239	-3.75748	-213.013	-5.7571	-378.418	-9.46045	-223.389	-4.65393	-247.192	-5.49316	-606.079	-18.94	-469.971	-16.7847	-521.851	-21.7438	-459.595	-16.4141	-329.59	-11.3652	-388.794	-12.5417		-11.5374
		349.5	-120.85	-3.77655	-217.896	-5.88907	-380.249	-9.50623	-226.44	-4.71751	-246.582	-5.4796	-601.196	-18.7874	-480.347	-17.1552	-518.799	-21.6166	-455.322	-16.2615	-327.148	-11.281	-386.353	-12.463		-11.5394
		350	-121.46	-3.79562	-208.13	-5.62513	-375.977	-9.39941	-224.609	-4.67936	-244.141	-5.42535	-603.638	-18.8637	-484.619	-17.3078	-517.578	-21.5658	-460.205	-16.4359	-325.928	-11.2389	-391.235	-12.6205		-11.5416
		350.5	-119.019	-3.71933	-208.74	-5.64163	-379.028	-9.47571	-218.506	-4.55221	-239.868	-5.3304	-606.079	-18.94	-483.398	-17.2642	-516.357	-21.5149	-455.322	-16.2615	-322.876	-11.1337	-404.053	-13.034		-11.5334
		351	-115.356	-3.60489	-208.74	-5.64163	-379.639	-9.49097	-220.337	-4.59035	-235.596	-5.23546	-606.689	-18.959	-487.671	-17.4168	-536.499	-22.3541	-451.66	-16.1307	-322.876	-11.1337	-390.625	-12.6008		-11.5599
		351.5	-116.577	-3.64304	-206.299	-5.57564	-383.301	-9.58252	-222.168	-4.6285	-239.258	-5.31684	-604.858	-18.9018	-487.061	-17.395	-520.02	-21.6675	-457.764	-16.3487	-319.824	-11.0284	-407.104	-13.1324		-11.5655
		352	-120.85	-3.77655	-204.468	-5.52616	-385.742	-9.64355	-225.22	-4.69208	-239.258	-5.31684	-623.169	-19.474	-485.84	-17.3514	-502.319	-20.93	-474.243	-16.9373	-318.604	-10.9863	-393.066	-12.6796		-11.574
		352.5	-115.356	-3.60489	-211.182	-5.70761	-385.742	-9.64355	-220.947	-4.60307	-240.479	-5.34397	-629.272	-19.6648	-479.736	-17.1334	-505.981	-21.0826	-471.802	-16.8501	-313.721	-10.818	-390.625	-12.6008		-11.5502
		353	-120.239	-3.75748	-217.896	-5.88907	-388.184	-9.70459	-227.051	-4.73022	-241.699	-5.37109	-624.39	-19.5122	-493.774	-17.6348	-530.396	-22.0998	-471.802	-16.8501	-320.435	-11.0495	-378.418	-12.207		-11.7096
		353.5	-117.188	-3.66211	-217.896	-5.88907	-390.015	-9.75037	-227.051	-4.73022	-247.803	-5.50673	-607.91	-18.9972	-496.826	-17.7438	-528.564	-22.0235	-466.919	-16.6757	-316.772	-10.9232	-386.963	-12.4827		-11.6713
		354	-111.694	-3.49045	-205.688	-5.55915	-388.794	-9.71985	-227.661	-4.74294	-246.582	-5.4796	-607.91	-18.9972	-491.943	-17.5694	-512.695	-21.3623	-463.867	-16.5667	-310.059	-10.6917	-389.404	-12.5614		-11.5219
		354.5	-111.084	-3.47137	-198.364	-5.3612	-384.521	-9.61304	-228.882	-4.76837	-245.361	-5.45247	-610.352	-19.0735	-475.464	-16.9809	-506.592	-21.108	-454.712	-16.2397	-316.162	-10.9021	-387.573	-12.5024		-11.4066
		355	-116.577	-3.64304	-189.209	-5.11376	-386.963	-9.67407	-227.051	-4.73022	-245.361	-5.45247	-592.041	-18.5013	-484.009	-17.286	-518.799	-21.6166	-451.05	-16.1089	-317.993	-10.9653	-388.184	-12.5221		-11.4194
		355.5	-112.915	-3.52859	-186.157	-5.03128	-385.132	-9.6283	-223.999	-4.66665	-241.699	-5.37109	-595.703	-18.6157	-495.605	-17.7002	-518.188	-21.5912	-451.66	-16.1307	-317.993	-10.9653	-391.846	-12.6402		-11.4427
		356	-111.084	-3.47137	-195.923	-5.29521	-377.197	-9.42993	-223.999	-4.66665	-238.647	-5.30328	-596.313	-18.6348	-494.995	-17.6784	-513.916	-21.4132	-456.543	-16.3051	-311.89	-10.7548	-402.222	-12.9749		-11.448
		356.5	-116.577	-3.64304	-207.52	-5.60864	-379.028	-9.47571	-222.778	-4.64122	-235.596	-5.23546	-618.286	-19.3214	-491.333	-17.5476	-525.513	-21.8964	-444.946	-15.8909	-318.604	-10.9863	-413.818	-13.349		-11.5996
		357	-118.408	-3.70026	-208.13	-5.62513	-386.353	-9.65881	-222.778	-4.64122	-236.816	-5.26259	-629.272	-19.6648	-494.385	-17.6566	-524.292	-21.8455	-449.829	-16.0653	-319.214	-11.0074	-404.053	-13.034		-11.651
		357.5	-114.136	-3.56674	-211.182	-5.70761	-377.808	-9.44519	-223.389	-4.65393	-242.92	-5.39822	-606.079	-18.94	-496.216	-17.722	-527.954	-21.9981	-441.895	-15.7819	-315.552	-10.8811	-413.208	-13.3293		-11.584
		358	-116.577	-3.64304	-215.454	-5.82308	-375.977	-9.39941	-227.051	-4.73022	-253.906	-5.64236	-629.272	-19.6648	-487.671	-17.4168	-524.292	-21.8455	-446.777	-15.9563	-310.059	-10.6917	-405.884	-13.093		-11.6278
		358.5	-122.07	-3.8147	-213.623	-5.7736	-377.197	-9.42993	-221.558	-4.61578	-254.517	-5.65592	-633.545	-19.7983	-467.529	-16.6975	-532.837	-22.2015	-448.608	-16.0217	-327.759	-11.302	-413.208	-13.3293		-11.6946
		359	-120.239	-3.75748	-221.558	-5.98804	-378.418	-9.46045	-221.558	-4.61578	-249.023	-5.53385	-619.507	-19.3596	-480.347	-17.1552	-531.006	-22.1252	-458.374	-16.3705	-314.331	-10.839	-408.325	-13.1718		-11.6706
		359.5	-119.019	-3.71933	-214.233	-5.79009	-376.587	-9.41467	-222.168	-4.6285	-236.816	-5.26259	-635.376	-19.8555	-479.736	-17.1334	-521.851	-21.7438	-465.698	-16.6321	-324.707	-11.1968	-413.818	-13.349		-11.7023
		360	-118.408	-3.70026	-215.454	-5.82308	-381.47	-9.53674	-227.051	-4.73022	-227.661	-5.05914	-627.441	-19.6075	-477.295	-17.0462	-515.747	-21.4895	-467.529	-16.6975	-320.435	-11.0495	-393.677	-12.6993		-11.5854
		360.5	-117.798	-3.68118	-196.533	-5.31171	-381.47	-9.53674	-228.271	-4.75566	-224.609	-4.99132	-617.676	-19.3024	-483.398	-17.2642	-520.02	-21.6675	-466.309	-16.6539	-327.148	-11.281	-398.56	-12.8568		-11.5729
		361	-119.019	-3.71933	-204.468	-5.52616	-388.184	-9.70459	-225.22	-4.69208	-228.882	-5.08626	-599.976	-18.7492	-489.502	-17.4822	-509.644	-21.2351	-452.271	-16.1525	-330.811	-11.4073	-404.053	-13.034		-11.5263
		361.5	-123.901	-3.87192	-206.909	-5.59214	-384.521	-9.61304	-222.168	-4.6285	-231.323	-5.14052	-634.155	-19.8174	-482.178	-17.2206	-496.216	-20.6757	-453.491	-16.1961	-335.083	-11.5546	-398.56	-12.8568		-11.5607
		362	-123.901	-3.87192	-220.337	-5.95505	-383.301	-9.58252	-222.778	-4.64122	-236.816	-5.26259	-622.559	-19.455	-487.671	-17.4168	-495.605	-20.6502	-449.829	-16.0653	-325.317	-11.2178	-390.625	-12.6008		-11.5199
		362.5	-125.732	-3.92914	-207.52	-5.60864	-377.197	-9.42993	-223.389	-4.65393	-242.92	-5.39822	-615.234	-19.2261	-484.009	-17.286	-512.695	-21.3623	-452.881	-16.1743	-330.2	-11.3862	-396.118	-12.778		-11.5666
		363	-124.512	-3.89099	-208.13	-5.62513	-375.366	-9.38416	-221.558	-4.61578	-236.816	-5.26259	-621.338	-19.4168	-487.671	-17.4168	-542.603	-22.6084	-452.271	-16.1525	-332.642	-11.4704	-402.832	-12.9946		-11.7126
		363.5	-126.343	-3.94821	-211.182	-5.70761	-382.69	-9.56726	-223.389	-4.65393	-235.596	-5.23546	-617.065	-19.2833	-494.385	-17.6566	-514.526	-21.4386	-457.764	-16.3487	-336.304	-11.5967	-407.104	-13.1324		-11.6881
		364	-129.395	-4.04358	-204.468	-5.52616	-378.418	-9.46045	-222.778	-4.64122	-237.427	-5.27615	-598.755	-18.7111	-482.788	-17.2424	-510.864	-21.286	-444.946	-15.8909	-352.783	-12.1649	-397.339	-12.8174		-11.5509
		364.5	-126.953	-3.96729	-216.064	-5.83958	-382.69	-9.56726	-225.22	-4.69208	-239.258	-5.31684	-618.286	-19.3214	-487.671	-17.4168	-509.644	-21.2351	-455.322	-16.2615	-338.135	-11.6598	-396.118	-12.778		-11.6414
		365	-126.343	-3.94821	-213.623	-5.7736	-381.47	-9.53674	-223.999	-4.66665	-239.868	-5.3304	-615.845	-19.2451	-484.009	-17.286	-516.968	-21.5403	-461.426	-16.4795	-336.304	-11.5967	-399.17	-12.8764		-11.6618
		365.5	-125.732	-3.92914	-202.026	-5.46017	-381.47	-9.53674	-223.389	-4.65393	-245.361	-5.45247	-634.155	-19.8174	-488.892	-17.4604	-512.695	-21.3623	-451.66	-16.1307	-332.031	-11.4494	-393.066	-12.6796		-11.6302
		366	-123.291	-3.85284	-211.182	-5.70761	-373.535	-9.33838	-227.051	-4.73022	-242.31	-5.38466	-637.817	-19.9318	-487.061	-17.395	-524.292	-21.8455	-469.971	-16.7847	-321.655	-11.0916	-408.936	-13.1915		-11.7503
		366.5	-121.46	-3.79562	-200.195	-5.41068	-374.756	-9.3689	-227.051	-4.73022	-252.075	-5.60167	-627.441	-19.6075	-482.788	-17.2424	-521.24	-21.7183	-458.984	-16.3923	-314.331	-10.839	-393.677	-12.6993		-11.5824
		367	-123.291	-3.85284	-203.247	-5.49316	-377.808	-9.44519	-225.83	-4.70479	-250.854	-5.57454	-628.662	-19.6457	-494.385	-17.6566	-510.254	-21.2606	-454.712	-16.2397	-313.721	-10.818	-382.08	-12.3252		-11.5469
		367.5	-120.85	-3.77655	-212.402	-5.7406	-380.859	-9.52148	-223.389	-4.65393	-250.244	-5.56098	-626.221	-19.5694	-483.398	-17.2642	-507.202	-21.1334	-455.933	-16.2833	-321.045	-11.0705	-386.963	-12.4827		-11.5506
		368	-120.85	-3.77655	-224.609	-6.07052	-383.911	-9.59778	-226.44	-4.71751	-250.244	-5.56098	-634.766	-19.8364	-477.295	-17.0462	-509.033	-21.2097	-461.426	-16.4795	-324.097	-11.1757	-384.521	-12.4039		-11.625
		368.5	-129.395	-4.04358	-230.713	-6.23548	-382.08	-9.552	-221.558	-4.61578	-248.413	-5.52029	-650.024	-20.3133	-496.216	-17.722	-509.644	-21.2351	-460.815	-16.4577	-322.876	-11.1337	-377.197	-12.1677		-11.727
		369	-128.174	-4.00543	-227.661	-6.153	-383.911	-9.59778	-223.999	-4.66665	-251.465	-5.58811	-659.18	-20.5994	-505.371	-18.049	-505.981	-21.0826	-455.933	-16.2833	-317.993	-10.9653	-384.521	-12.4039		-11.7631
		369.5	-120.85	-3.77655	-225.83	-6.10352	-384.521	-9.61304	-227.051	-4.73022	-249.023	-5.53385	-656.738	-20.5231	-473.633	-16.9155	-499.268	-20.8028	-452.881	-16.1743	-318.604	-10.9863	-397.339	-12.8174		-11.6342
		370	-117.188	-3.66211	-224.609	-6.07052	-376.587	-9.41467	-228.271	-4.75566	-249.634	-5.54742	-652.466	-20.3896	-482.788	-17.2424	-515.137	-21.464	-437.012	-15.6076	-320.435	-11.0495	-400.391	-12.9158		-11.6472
		370.5	-122.681	-3.83377	-226.44	-6.12001	-383.301	-9.58252	-227.661	-4.74294	-257.568	-5.72374	-660.4	-20.6375	-489.502	-17.4822	-513.916	-21.4132	-451.05	-16.1089	-321.655	-11.0916	-404.663	-13.0536		-11.7991
		371	-120.85	-3.77655	-234.375	-6.33446	-380.249	-9.50623	-223.999	-4.66665	-261.23	-5.80512	-667.114	-20.8473	-493.774	-17.6348	-505.371	-21.0571	-452.881	-16.1743	-316.162	-10.9021	-402.832	-12.9946		-11.7908
		371.5	-119.019	-3.71933	-224.609	-6.07052	-383.301	-9.58252	-223.999	-4.66665	-251.465	-5.58811	-660.4	-20.6375	-493.774	-17.6348	-512.085	-21.3369	-452.271	-16.1525	-313.11	-10.7969	-401.001	-12.9355		-11.7383
		372	-121.46	-3.79562	-230.713	-6.23548	-375.366	-9.38416	-223.999	-4.66665	-247.192	-5.49316	-648.193	-20.256	-484.619	-17.3078	-504.15	-21.0063	-460.815	-16.4577	-324.707	-11.1968	-390.625	-12.6008		-11.6728
		372.5	-117.188	-3.66211	-225.22	-6.08702	-379.639	-9.49097	-223.389	-4.65393	-250.244	-5.56098	-638.428	-19.9509	-485.84	-17.3514	-507.812	-21.1589	-450.439	-16.0871	-331.421	-11.4283	-404.053	-13.034		-11.6787
		373	-117.798	-3.68118	-235.596	-6.36745	-381.47	-9.53674	-229.492	-4.78109	-250.854	-5.57454	-657.959	-20.5612	-480.347	-17.1552	-492.554	-20.5231	-443.115	-15.8255	-327.148	-11.281	-375.366	-12.1086		-11.5814
		373.5	-116.577	-3.64304	-235.596	-6.36745	-386.963	-9.67407	-224.609	-4.67936	-255.737	-5.68305	-660.4	-20.6375	-482.178	-17.2206	-512.695	-21.3623	-462.646	-16.5231	-322.266	-11.1126	-382.08	-12.3252		-11.748
		374	-122.07	-3.8147	-238.647	-6.44993	-386.353	-9.65881	-217.285	-4.52677	-258.789	-5.75087	-652.466	-20.3896	-483.398	-17.2642	-516.968	-21.5403	-454.712	-16.2397	-325.317	-11.2178	-385.132	-12.4236		-11.7524
		374.5	-122.07	-3.8147	-252.075	-6.81284	-385.742	-9.64355	-220.947	-4.60307	-249.023	-5.53385	-620.728	-19.3977	-480.347	-17.1552	-511.475	-21.3114	-461.426	-16.4795	-338.745	-11.6809	-391.846	-12.6402		-11.7339
		375	-121.46	-3.79562	-254.517	-6.87883	-385.132	-9.6283	-221.558	-4.61578	-257.568	-5.72374	-631.104	-19.722	-477.905	-17.068	-502.93	-20.9554	-460.205	-16.4359	-346.68	-11.9545	-374.756	-12.0889		-11.7152
		375.5	-119.019	-3.71933	-246.582	-6.66438	-386.353	-9.65881	-218.506	-4.55221	-255.737	-5.68305	-627.441	-19.6075	-463.257	-16.5449	-506.592	-21.108	-449.829	-16.0653	-354.004	-12.207	-391.235	-12.6205		-11.6756
		376	-122.07	-3.8147	-232.544	-6.28497	-386.963	-9.67407	-222.168	-4.6285	-256.348	-5.69661	-607.91	-18.9972	-471.191	-16.8283	-500.488	-20.8537	-455.933	-16.2833	-333.252	-11.4914	-386.353	-12.463		-11.5469
		376.5	-123.291	-3.85284	-231.934	-6.26848	-383.911	-9.59778	-222.168	-4.6285	-261.23	-5.80512	-620.728	-19.3977	-477.905	-17.068	-496.216	-20.6757	-454.712	-16.2397	-325.928	-11.2389	-391.846	-12.6402		-11.583
		377	-125.732	-3.92914	-227.051	-6.13651	-382.08	-9.552	-222.168	-4.6285	-256.958	-5.71018	-619.507	-19.3596	-484.619	-17.3078	-494.385	-20.5994	-454.102	-16.2179	-328.369	-11.3231	-391.235	-12.6205		-11.5804
		377.5	-124.512	-3.89099	-235.596	-6.36745	-385.742	-9.64355	-219.727	-4.57764	-250.854	-5.57454	-620.117	-19.3787	-488.892	-17.4604	-505.981	-21.0826	-460.815	-16.4577	-341.187	-11.7651	-395.508	-12.7583		-11.7234
		378	-126.343	-3.94821	-241.089	-6.51592	-393.677	-9.84192	-217.285	-4.52677	-258.789	-5.75087	-616.455	-19.2642	-490.723	-17.5258	-514.526	-21.4386	-462.036	-16.5013	-338.135	-11.6598	-401.611	-12.9552		-11.8117
		378.5	-122.07	-3.8147	-225.83	-6.10352	-386.963	-9.67407	-211.182	-4.39962	-255.127	-5.66949	-654.297	-20.4468	-498.047	-17.7874	-520.63	-21.6929	-465.698	-16.6321	-332.031	-11.4494	-399.17	-12.8764		-11.8679
		379	-119.019	-3.71933	-216.675	-5.85608	-388.184	-9.70459	-214.233	-4.4632	-250.854	-5.57454	-640.869	-20.0272	-487.671	-17.4168	-505.371	-21.0571	-474.243	-16.9373	-330.2	-11.3862	-392.456	-12.6599		-11.7093
		379.5	-117.798	-3.68118	-201.416	-5.44368	-386.963	-9.67407	-214.844	-4.47591	-255.737	-5.68305	-629.272	-19.6648	-474.243	-16.9373	-511.475	-21.3114	-473.633	-16.9155	-327.148	-11.281	-404.053	-13.034		-11.6456
		380	-125.122	-3.91006	-199.585	-5.39419	-391.235	-9.78088	-206.909	-4.31061	-256.348	-5.69661	-634.155	-19.8174	-483.398	-17.2642	-518.188	-21.5912	-470.581	-16.8065	-324.707	-11.1968	-404.663	-13.0536		-11.7111
		380.5	-122.681	-3.83377	-213.013	-5.7571	-388.184	-9.70459	-211.792	-4.41233	-252.075	-5.60167	-618.896	-19.3405	-494.995	-17.6784	-509.033	-21.2097	-474.243	-16.9373	-326.538	-11.2599	-402.222	-12.9749		-11.7009
		381	-125.122	-3.91006	-215.454	-5.82308	-388.794	-9.71985	-206.909	-4.31061	-253.296	-5.6288	-631.714	-19.7411	-508.423	-18.158	-509.033	-21.2097	-466.919	-16.6757	-334.473	-11.5335	-390.625	-12.6008		-11.7556
		381.5	-124.512	-3.89099	-219.116	-5.92206	-384.521	-9.61304	-208.74	-4.34875	-256.348	-5.69661	-630.493	-19.7029	-511.475	-18.267	-510.254	-21.2606	-457.764	-16.3487	-323.486	-11.1547	-406.494	-13.1127		-11.7562
		382	-123.901	-3.87192	-219.727	-5.93856	-384.521	-9.61304	-208.13	-4.33604	-260.62	-5.79156	-645.142	-20.1607	-494.995	-17.6784	-521.24	-21.7183	-444.946	-15.8909	-317.993	-10.9653	-390.015	-12.5811		-11.686
		382.5	-125.122	-3.91006	-218.506	-5.90556	-383.911	-9.59778	-206.909	-4.31061	-250.854	-5.57454	-632.324	-19.7601	-478.516	-17.0898	-518.188	-21.5912	-462.036	-16.5013	-323.486	-11.1547	-378.418	-12.207		-11.6002
		383	-125.732	-3.92914	-225.22	-6.08702	-389.404	-9.73511	-207.52	-4.32332	-250.854	-5.57454	-618.286	-19.3214	-489.502	-17.4822	-506.592	-21.108	-459.595	-16.4141	-320.435	-11.0495	-385.132	-12.4236		-11.5862
		383.5	-125.732	-3.92914	-218.506	-5.90556	-387.573	-9.68933	-212.402	-4.42505	-254.517	-5.65592	-623.779	-19.4931	-499.878	-17.8528	-522.461	-21.7692	-457.764	-16.3487	-332.031	-11.4494	-380.859	-12.2858		-11.7094
		384	-128.174	-4.00543	-226.44	-6.12001	-388.184	-9.70459	-211.792	-4.41233	-255.127	-5.66949	-616.455	-19.2642	-495.605	-17.7002	-515.747	-21.4895	-461.426	-16.4795	-330.811	-11.4073	-380.859	-12.2858		-11.6853
		384.5	-128.174	-4.00543	-222.168	-6.00454	-388.794	-9.71985	-213.013	-4.43776	-248.413	-5.52029	-596.313	-18.6348	-506.592	-18.0926	-523.682	-21.8201	-457.764	-16.3487	-331.421	-11.4283	-379.028	-12.2267		-11.6581
		385	-129.395	-4.04358	-230.713	-6.23548	-383.911	-9.59778	-208.74	-4.34875	-249.634	-5.54742	-588.379	-18.3868	-519.409	-18.5503	-504.761	-21.0317	-466.309	-16.6539	-333.862	-11.5125	-394.287	-12.7189		-11.6934
		385.5	-123.901	-3.87192	-222.778	-6.02104	-381.47	-9.53674	-210.571	-4.3869	-252.075	-5.60167	-582.886	-18.2152	-513.916	-18.3541	-495.605	-20.6502	-463.257	-16.5449	-323.486	-11.1547	-391.235	-12.6205		-11.5416
		386	-123.291	-3.85284	-225.22	-6.08702	-386.353	-9.65881	-208.74	-4.34875	-252.075	-5.60167	-582.886	-18.2152	-500.488	-17.8746	-494.995	-20.6248	-452.881	-16.1743	-327.759	-11.302	-403.442	-13.0143		-11.5231
		386.5	-125.732	-3.92914	-220.337	-5.95505	-383.301	-9.58252	-210.571	-4.3869	-258.789	-5.75087	-599.365	-18.7302	-507.202	-18.1144	-497.437	-20.7265	-454.102	-16.2179	-334.473	-11.5335	-403.442	-13.0143		-11.631
		387	-124.512	-3.89099	-216.675	-5.85608	-383.911	-9.59778	-217.896	-4.53949	-256.958	-5.71018	-598.145	-18.692	-483.398	-17.2642	-490.723	-20.4468	-454.102	-16.2179	-335.693	-11.5756	-403.442	-13.0143		-11.5278
		387.5	-126.953	-3.96729	-218.506	-5.90556	-388.794	-9.71985	-217.285	-4.52677	-251.465	-5.58811	-609.131	-19.0353	-477.295	-17.0462	-504.761	-21.0317	-465.088	-16.6103	-325.928	-11.2389	-397.949	-12.8371		-11.5916
		388	-128.784	-4.02451	-214.233	-5.79009	-393.677	-9.84192	-220.947	-4.60307	-253.296	-5.6288	-597.534	-18.6729	-480.347	-17.1552	-509.644	-21.2351	-466.309	-16.6539	-333.862	-11.5125	-393.677	-12.6993		-11.6198
		388.5	-128.784	-4.02451	-219.727	-5.93856	-388.184	-9.70459	-222.168	-4.6285	-243.53	-5.41178	-625	-19.5312	-477.905	-17.068	-498.657	-20.7774	-477.905	-17.068	-332.031	-11.4494	-394.897	-12.7386		-11.6673
		389	-125.732	-3.92914	-230.713	-6.23548	-388.184	-9.70459	-214.844	-4.47591	-246.582	-5.4796	-610.962	-19.0926	-480.957	-17.177	-498.047	-20.752	-471.191	-16.8283	-341.797	-11.7861	-394.287	-12.7189		-11.6527
		389.5	-130.615	-4.08173	-228.882	-6.186	-380.249	-9.50623	-212.402	-4.42505	-252.075	-5.60167	-616.455	-19.2642	-479.736	-17.1334	-507.202	-21.1334	-471.191	-16.8283	-342.407	-11.8071	-387.573	-12.5024		-11.679
		390	-126.343	-3.94821	-227.661	-6.153	-372.925	-9.32312	-217.896	-4.53949	-253.296	-5.6288	-623.169	-19.474	-480.957	-17.177	-504.761	-21.0317	-475.464	-16.9809	-338.745	-11.6809	-382.69	-12.3449		-11.662
		390.5	-125.122	-3.91006	-224.609	-6.07052	-380.249	-9.50623	-222.168	-4.6285	-245.361	-5.45247	-643.311	-20.1035	-491.943	-17.5694	-507.812	-21.1589	-477.295	-17.0462	-342.407	-11.8071	-386.963	-12.4827		-11.7941
		391	-127.563	-3.98636	-232.544	-6.28497	-382.08	-9.552	-222.778	-4.64122	-240.479	-5.34397	-625	-19.5312	-493.774	-17.6348	-501.709	-20.9045	-468.14	-16.7193	-350.342	-12.0808	-390.625	-12.6008		-11.7527
		391.5	-126.953	-3.96729	-235.596	-6.36745	-382.08	-9.552	-222.778	-4.64122	-237.427	-5.27615	-610.962	-19.0926	-490.723	-17.5258	-499.878	-20.8282	-462.036	-16.5013	-344.238	-11.8703	-381.47	-12.3055		-11.6298
		392	-124.512	-3.89099	-234.375	-6.33446	-385.742	-9.64355	-219.727	-4.57764	-239.868	-5.3304	-616.455	-19.2642	-492.554	-17.5912	-484.619	-20.1925	-470.581	-16.8065	-339.966	-11.723	-383.911	-12.3842		-11.6126
		392.5	-123.901	-3.87192	-230.713	-6.23548	-375.977	-9.39941	-216.675	-4.51406	-242.92	-5.39822	-626.221	-19.5694	-497.437	-17.7656	-496.826	-20.7011	-473.633	-16.9155	-343.018	-11.8282	-393.066	-12.6796		-11.7162
		393	-126.343	-3.94821	-222.778	-6.02104	-375.977	-9.39941	-212.402	-4.42505	-242.31	-5.38466	-637.817	-19.9318	-493.164	-17.613	-518.188	-21.5912	-482.788	-17.2424	-344.849	-11.8913	-380.859	-12.2858		-11.794
		393.5	-123.291	-3.85284	-202.637	-5.47667	-388.184	-9.70459	-214.233	-4.4632	-247.803	-5.50673	-611.572	-19.1116	-502.319	-17.94	-510.864	-21.286	-475.464	-16.9809	-336.304	-11.5967	-383.301	-12.3645		-11.6622
		394	-128.784	-4.02451	-209.351	-5.65812	-383.911	-9.59778	-214.844	-4.47591	-251.465	-5.58811	-619.507	-19.3596	-500.488	-17.8746	-502.319	-20.93	-472.412	-16.8719	-344.849	-11.8913	-388.794	-12.5417		-11.7103
		394.5	-126.953	-3.96729	-225.83	-6.10352	-384.521	-9.61304	-217.896	-4.53949	-252.075	-5.60167	-629.272	-19.6648	-488.281	-17.4386	-508.423	-21.1843	-479.736	-17.1334	-337.524	-11.6388	-391.846	-12.6402		-11.775
		395	-128.784	-4.02451	-222.168	-6.00454	-389.404	-9.73511	-220.947	-4.60307	-242.92	-5.39822	-623.169	-19.474	-487.671	-17.4168	-505.371	-21.0571	-488.892	-17.4604	-345.459	-11.9124	-393.677	-12.6993		-11.7987
		395.5	-130.615	-4.08173	-225.22	-6.08702	-385.742	-9.64355	-222.778	-4.64122	-249.023	-5.53385	-615.845	-19.2451	-487.061	-17.395	-497.437	-20.7265	-489.502	-17.4822	-345.459	-11.9124	-394.897	-12.7386		-11.7716
		396	-127.563	-3.98636	-231.323	-6.25198	-379.639	-9.49097	-219.727	-4.57764	-244.141	-5.42535	-612.793	-19.1498	-476.685	-17.0244	-510.864	-21.286	-484.619	-17.3078	-339.966	-11.723	-393.677	-12.6993		-11.7202
		396.5	-125.732	-3.92914	-228.882	-6.186	-377.197	-9.42993	-222.778	-4.64122	-233.154	-5.18121	-603.638	-18.8637	-489.502	-17.4822	-518.188	-21.5912	-471.802	-16.8501	-346.069	-11.9334	-379.028	-12.2267		-11.665
		397	-124.512	-3.89099	-227.661	-6.153	-378.418	-9.46045	-223.389	-4.65393	-236.816	-5.26259	-626.221	-19.5694	-505.371	-18.049	-495.605	-20.6502	-462.646	-16.5231	-336.914	-11.6177	-392.456	-12.6599		-11.6809
		397.5	-128.784	-4.02451	-206.299	-5.57564	-379.028	-9.47571	-221.558	-4.61578	-240.479	-5.34397	-629.272	-19.6648	-498.047	-17.7874	-487.671	-20.3196	-458.984	-16.3923	-342.407	-11.8071	-388.184	-12.5221		-11.5935
		398	-118.408	-3.70026	-216.064	-5.83958	-382.08	-9.552	-214.844	-4.47591	-244.751	-5.43891	-618.286	-19.3214	-480.347	-17.1552	-494.995	-20.6248	-447.998	-15.9999	-348.511	-12.0176	-394.897	-12.7386		-11.5331
		398.5	-122.681	-3.83377	-228.882	-6.186	-386.963	-9.67407	-216.064	-4.50134	-240.479	-5.34397	-635.986	-19.8746	-469.36	-16.7629	-509.033	-21.2097	-466.309	-16.6539	-355.835	-12.2702	-407.715	-13.1521		-11.7693
		399	-131.836	-4.11987	-212.402	-5.7406	-393.066	-9.82666	-214.233	-4.4632	-249.634	-5.54742	-630.493	-19.7029	-464.478	-16.5885	-507.202	-21.1334	-465.088	-16.6103	-356.445	-12.2912	-415.649	-13.408		-11.7666
		399.5	-134.277	-4.19617	-214.233	-5.79009	-391.235	-9.78088	-211.792	-4.41233	-238.037	-5.28971	-624.39	-19.5122	-477.295	-17.0462	-507.812	-21.1589	-461.426	-16.4795	-342.407	-11.8071	-396.729	-12.7977		-11.661
		400	-128.174	-4.00543	-220.947	-5.97155	-385.132	-9.6283	-212.402	-4.42505	-235.596	-5.23546	-614.624	-19.207	-473.633	-16.9155	-501.099	-20.8791	-459.595	-16.4141	-336.304	-11.5967	-388.184	-12.5221		-11.5273
		400.5	-129.395	-4.04358	-209.351	-5.65812	-375.977	-9.39941	-209.961	-4.37419	-236.816	-5.26259	-641.479	-20.0462	-468.75	-16.7411	-498.657	-20.7774	-465.088	-16.6103	-339.966	-11.723	-377.197	-12.1677		-11.5276
		401	-130.005	-4.06265	-213.623	-5.7736	-379.028	-9.47571	-214.233	-4.4632	-239.258	-5.31684	-640.259	-20.0081	-477.905	-17.068	-505.981	-21.0826	-465.698	-16.6321	-339.355	-11.7019	-391.846	-12.6402		-11.6568
		401.5	-128.174	-4.00543	-217.285	-5.87257	-374.146	-9.35364	-213.013	-4.43776	-241.089	-5.35753	-643.921	-20.1225	-487.061	-17.395	-504.15	-21.0063	-473.022	-16.8937	-332.642	-11.4704	-404.663	-13.0536		-11.7244
		402	-122.681	-3.83377	-211.182	-5.70761	-378.418	-9.46045	-216.064	-4.50134	-242.92	-5.39822	-643.311	-20.1035	-483.398	-17.2642	-498.657	-20.7774	-464.478	-16.5885	-335.083	-11.5546	-396.729	-12.7977		-11.6352
		402.5	-121.46	-3.79562	-214.233	-5.79009	-371.094	-9.27734	-212.402	-4.42505	-236.816	-5.26259	-643.311	-20.1035	-476.074	-17.0027	-506.592	-21.108	-459.595	-16.4141	-349.731	-12.0597	-400.391	-12.9158		-11.6504
		403	-124.512	-3.89099	-205.688	-5.55915	-369.263	-9.23157	-209.961	-4.37419	-238.037	-5.28971	-613.403	-19.1689	-473.022	-16.8937	-499.268	-20.8028	-456.543	-16.3051	-353.394	-12.186	-394.287	-12.7189		-11.4928
		403.5	-122.07	-3.8147	-202.026	-5.46017	-371.704	-9.2926	-219.116	-4.56492	-235.596	-5.23546	-607.91	-18.9972	-488.281	-17.4386	-493.164	-20.5485	-441.284	-15.7601	-362.549	-12.5017	-400.391	-12.9158		-11.5027
		404	-123.901	-3.87192	-204.468	-5.52616	-377.197	-9.42993	-222.168	-4.6285	-234.375	-5.20833	-621.948	-19.4359	-494.385	-17.6566	-504.15	-21.0063	-442.505	-15.8037	-364.38	-12.5648	-402.222	-12.9749		-11.6461
		404.5	-126.953	-3.96729	-202.637	-5.47667	-375.977	-9.39941	-225.22	-4.69208	-233.765	-5.19477	-625	-19.5312	-496.826	-17.7438	-509.644	-21.2351	-450.439	-16.0871	-347.9	-11.9966	-389.404	-12.5614		-11.626
		405	-126.953	-3.96729	-206.909	-5.59214	-375.366	-9.38416	-227.051	-4.73022	-233.154	-5.18121	-619.507	-19.3596	-494.385	-17.6566	-512.085	-21.3369	-454.102	-16.2179	-346.68	-11.9545	-381.47	-12.3055		-11.6078
		405.5	-126.953	-3.96729	-202.637	-5.47667	-374.756	-9.3689	-228.271	-4.75566	-230.713	-5.12695	-615.234	-19.2261	-496.216	-17.722	-514.526	-21.4386	-448.608	-16.0217	-346.069	-11.9334	-382.69	-12.3449		-11.5802
		406	-125.732	-3.92914	-207.52	-5.60864	-374.146	-9.35364	-228.882	-4.76837	-233.765	-5.19477	-620.728	-19.3977	-490.112	-17.504	-516.968	-21.5403	-454.712	-16.2397	-346.68	-11.9545	-374.756	-12.0889		-11.5982
		406.5	-123.901	-3.87192	-208.13	-5.62513	-367.432	-9.18579	-233.765	-4.8701	-238.647	-5.30328	-631.104	-19.722	-492.554	-17.5912	-511.475	-21.3114	-450.439	-16.0871	-361.328	-12.4596	-382.69	-12.3449		-11.6702
		407	-121.46	-3.79562	-208.13	-5.62513	-368.652	-9.21631	-225.83	-4.70479	-240.479	-5.34397	-626.221	-19.5694	-482.788	-17.2424	-510.864	-21.286	-451.05	-16.1089	-363.159	-12.5227	-376.587	-12.148		-11.5967
		407.5	-122.07	-3.8147	-205.078	-5.54265	-367.432	-9.18579	-224.609	-4.67936	-238.647	-5.30328	-631.714	-19.7411	-474.243	-16.9373	-510.254	-21.2606	-447.998	-15.9999	-352.173	-12.1439	-379.028	-12.2267		-11.5305
		408	-122.07	-3.8147	-191.65	-5.17974	-368.042	-9.20105	-225.83	-4.70479	-235.596	-5.23546	-628.662	-19.6457	-474.243	-16.9373	-512.085	-21.3369	-449.829	-16.0653	-335.693	-11.5756	-387.573	-12.5024		-11.4726
		408.5	-117.798	-3.68118	-212.402	-5.7406	-375.977	-9.39941	-223.389	-4.65393	-232.544	-5.16764	-628.662	-19.6457	-474.243	-16.9373	-515.137	-21.464	-449.829	-16.0653	-343.018	-11.8282	-387.573	-12.5024		-11.5532
		409	-119.629	-3.7384	-208.13	-5.62513	-377.197	-9.42993	-223.999	-4.66665	-232.544	-5.16764	-629.883	-19.6838	-473.633	-16.9155	-506.592	-21.108	-449.219	-16.0435	-340.576	-11.744	-379.639	-12.2464		-11.4881
		409.5	-120.239	-3.75748	-206.909	-5.59214	-382.69	-9.56726	-227.051	-4.73022	-230.713	-5.12695	-626.221	-19.5694	-475.464	-16.9809	-509.033	-21.2097	-459.595	-16.4141	-333.252	-11.4914	-373.535	-12.0495		-11.499
		410	-118.408	-3.70026	-208.74	-5.64163	-375.977	-9.39941	-219.727	-4.57764	-231.323	-5.14052	-615.234	-19.2261	-465.698	-16.6321	-510.864	-21.286	-460.815	-16.4577	-330.2	-11.3862	-381.47	-12.3055		-11.4321
		410.5	-123.901	-3.87192	-206.299	-5.57564	-377.197	-9.42993	-217.285	-4.52677	-232.544	-5.16764	-607.3	-18.9781	-477.905	-17.068	-505.981	-21.0826	-454.712	-16.2397	-341.797	-11.7861	-377.808	-12.1873		-11.4467
		411	-122.681	-3.83377	-206.909	-5.59214	-379.028	-9.47571	-213.013	-4.43776	-233.765	-5.19477	-604.248	-18.8828	-487.061	-17.395	-496.216	-20.6757	-453.491	-16.1961	-341.187	-11.7651	-380.859	-12.2858		-11.4304
		411.5	-124.512	-3.89099	-216.675	-5.85608	-381.47	-9.53674	-212.402	-4.42505	-233.154	-5.18121	-610.962	-19.0926	-486.45	-17.3732	-494.385	-20.5994	-462.646	-16.5231	-344.238	-11.8703	-374.756	-12.0889		-11.4943
		412	-123.901	-3.87192	-216.064	-5.83958	-378.418	-9.46045	-213.013	-4.43776	-236.206	-5.24902	-619.507	-19.3596	-491.333	-17.5476	-512.085	-21.3369	-451.05	-16.1089	-341.797	-11.7861	-386.963	-12.4827		-11.5891
		412.5	-121.46	-3.79562	-196.533	-5.31171	-380.859	-9.52148	-221.558	-4.61578	-234.375	-5.20833	-626.831	-19.5885	-482.178	-17.2206	-510.864	-21.286	-446.167	-15.9345	-349.121	-12.0387	-396.118	-12.778		-11.5727
		413	-120.239	-3.75748	-205.078	-5.54265	-389.404	-9.73511	-219.116	-4.56492	-231.323	-5.14052	-635.986	-19.8746	-477.295	-17.0462	-515.747	-21.4895	-454.102	-16.2179	-343.628	-11.8492	-396.729	-12.7977		-11.6378
		413.5	-118.408	-3.70026	-206.909	-5.59214	-385.132	-9.6283	-225.22	-4.69208	-234.375	-5.20833	-629.883	-19.6838	-473.633	-16.9155	-524.902	-21.8709	-460.815	-16.4577	-339.966	-11.723	-385.132	-12.4236		-11.6269
		414	-122.07	-3.8147	-205.078	-5.54265	-384.521	-9.61304	-219.116	-4.56492	-235.596	-5.23546	-624.39	-19.5122	-482.178	-17.2206	-510.864	-21.286	-475.464	-16.9809	-345.459	-11.9124	-390.625	-12.6008		-11.6621
		414.5	-121.46	-3.79562	-205.078	-5.54265	-388.184	-9.70459	-215.454	-4.48863	-237.427	-5.27615	-635.986	-19.8746	-487.671	-17.4168	-501.099	-20.8791	-474.243	-16.9373	-356.445	-12.2912	-379.639	-12.2464		-11.6775
		415	-120.85	-3.77655	-207.52	-5.60864	-392.456	-9.8114	-218.506	-4.55221	-239.868	-5.3304	-631.714	-19.7411	-488.892	-17.4604	-487.671	-20.3196	-457.764	-16.3487	-343.628	-11.8492	-382.69	-12.3449		-11.5585
		415.5	-124.512	-3.89099	-204.468	-5.52616	-386.353	-9.65881	-216.064	-4.50134	-233.765	-5.19477	-638.428	-19.9509	-471.191	-16.8283	-482.788	-20.1162	-462.036	-16.5013	-347.9	-11.9966	-380.859	-12.2858		-11.4955
		416	-120.239	-3.75748	-209.351	-5.65812	-385.742	-9.64355	-216.064	-4.50134	-236.816	-5.26259	-653.687	-20.4277	-483.398	-17.2642	-489.502	-20.3959	-455.322	-16.2615	-343.628	-11.8492	-394.287	-12.7189		-11.6128
		416.5	-122.07	-3.8147	-217.285	-5.87257	-379.028	-9.47571	-214.844	-4.47591	-235.596	-5.23546	-659.79	-20.6184	-473.022	-16.8937	-490.112	-20.4213	-468.14	-16.7193	-343.628	-11.8492	-392.456	-12.6599		-11.6397
		417	-122.681	-3.83377	-221.558	-5.98804	-386.963	-9.67407	-217.285	-4.52677	-236.816	-5.26259	-650.635	-20.3323	-471.802	-16.8501	-487.061	-20.2942	-460.815	-16.4577	-349.121	-12.0387	-397.949	-12.8371		-11.645
		417.5	-125.122	-3.91006	-226.44	-6.12001	-381.47	-9.53674	-217.896	-4.53949	-239.258	-5.31684	-648.193	-20.256	-473.633	-16.9155	-501.709	-20.9045	-463.257	-16.5449	-335.083	-11.5546	-396.118	-12.778		-11.6706
		418	-125.732	-3.92914	-210.571	-5.69112	-383.911	-9.59778	-212.402	-4.42505	-239.258	-5.31684	-649.414	-20.2942	-464.478	-16.5885	-512.695	-21.3623	-460.205	-16.4359	-339.355	-11.7019	-391.235	-12.6205		-11.633
		418.5	-128.174	-4.00543	-208.13	-5.62513	-380.859	-9.52148	-209.961	-4.37419	-241.089	-5.35753	-657.959	-20.5612	-476.074	-17.0027	-502.93	-20.9554	-459.595	-16.4141	-350.342	-12.0808	-385.132	-12.4236		-11.6656
		419	-124.512	-3.89099	-211.182	-5.70761	-385.742	-9.64355	-210.571	-4.3869	-247.803	-5.50673	-632.935	-19.7792	-469.971	-16.7847	-507.202	-21.1334	-447.998	-15.9999	-363.159	-12.5227	-381.47	-12.3055		-11.6056
		419.5	-122.681	-3.83377	-209.961	-5.67462	-394.897	-9.87244	-205.688	-4.28518	-245.361	-5.45247	-655.518	-20.4849	-472.412	-16.8719	-506.592	-21.108	-456.543	-16.3051	-368.652	-12.7121	-371.704	-11.9905		-11.6901
		420	-123.291	-3.85284	-226.44	-6.12001	-389.404	-9.73511	-206.909	-4.31061	-244.751	-5.43891	-678.711	-21.2097	-471.802	-16.8501	-498.657	-20.7774	-465.698	-16.6321	-357.056	-12.3123	-384.521	-12.4039		-11.7857
		420.5	-123.901	-3.87192	-222.168	-6.00454	-394.287	-9.85718	-208.74	-4.34875	-241.699	-5.37109	-672.607	-21.019	-461.426	-16.4795	-494.385	-20.5994	-460.205	-16.4359	-358.276	-12.3544	-388.794	-12.5417		-11.7167
		421	-125.732	-3.92914	-227.661	-6.153	-391.846	-9.79614	-208.74	-4.34875	-244.141	-5.42535	-639.038	-19.9699	-461.426	-16.4795	-484.619	-20.1925	-454.712	-16.2397	-346.069	-11.9334	-382.69	-12.3449		-11.5284
		421.5	-122.681	-3.83377	-205.078	-5.54265	-392.456	-9.8114	-209.961	-4.37419	-241.089	-5.35753	-638.428	-19.9509	-469.971	-16.7847	-496.216	-20.6757	-447.998	-15.9999	-344.238	-11.8703	-390.625	-12.6008		-11.5274
		422	-125.122	-3.91006	-209.961	-5.67462	-383.911	-9.59778	-215.454	-4.48863	-241.699	-5.37109	-645.752	-20.1797	-468.75	-16.7411	-490.723	-20.4468	-446.167	-15.9345	-354.614	-12.2281	-396.729	-12.7977		-11.5791
		422.5	-123.291	-3.85284	-205.688	-5.55915	-385.132	-9.6283	-211.792	-4.41233	-243.53	-5.41178	-640.259	-20.0081	-469.971	-16.7847	-500.488	-20.8537	-454.102	-16.2179	-343.018	-11.8282	-385.742	-12.4433		-11.5455
		423	-128.784	-4.02451	-215.454	-5.82308	-392.456	-9.8114	-211.182	-4.39962	-238.647	-5.30328	-630.493	-19.7029	-487.671	-17.4168	-520.63	-21.6929	-451.66	-16.1307	-354.614	-12.2281	-379.639	-12.2464		-11.7072
		423.5	-125.122	-3.91006	-221.558	-5.98804	-397.339	-9.93347	-205.688	-4.28518	-240.479	-5.34397	-615.845	-19.2451	-480.957	-17.177	-501.099	-20.8791	-449.219	-16.0435	-353.394	-12.186	-386.353	-12.463		-11.5868
		424	-121.46	-3.79562	-225.83	-6.10352	-401.001	-10.025	-204.468	-4.25975	-241.089	-5.35753	-625.61	-19.5503	-488.892	-17.4604	-508.423	-21.1843	-445.557	-15.9127	-356.445	-12.2912	-388.794	-12.5417		-11.6802
		424.5	-121.46	-3.79562	-222.168	-6.00454	-401.611	-10.0403	-207.52	-4.32332	-245.972	-5.46604	-609.131	-19.0353	-486.45	-17.3732	-532.227	-22.1761	-445.557	-15.9127	-361.938	-12.4806	-384.521	-12.4039		-11.7283
		425	-120.239	-3.75748	-222.778	-6.02104	-396.729	-9.91821	-206.299	-4.29789	-245.361	-5.45247	-605.469	-18.9209	-477.905	-17.068	-512.085	-21.3369	-441.895	-15.7819	-344.849	-11.8913	-390.015	-12.5811		-11.5479
		425.5	-123.901	-3.87192	-209.961	-5.67462	-386.963	-9.67407	-211.792	-4.41233	-246.582	-5.4796	-620.728	-19.3977	-488.281	-17.4386	-507.812	-21.1589	-452.881	-16.1743	-339.355	-11.7019	-390.015	-12.5811		-11.5968
		426	-123.291	-3.85284	-209.961	-5.67462	-380.249	-9.50623	-214.844	-4.47591	-238.647	-5.30328	-614.014	-19.1879	-493.774	-17.6348	-515.137	-21.464	-465.698	-16.6321	-357.056	-12.3123	-399.17	-12.8764		-11.72
		426.5	-120.85	-3.77655	-213.623	-5.7736	-386.353	-9.65881	-214.233	-4.4632	-238.037	-5.28971	-633.545	-19.7983	-520.02	-18.5721	-512.695	-21.3623	-460.205	-16.4359	-361.938	-12.4806	-410.767	-13.2505		-11.8965
		427	-119.019	-3.71933	-210.571	-5.69112	-390.015	-9.75037	-218.506	-4.55221	-241.089	-5.35753	-633.545	-19.7983	-510.254	-18.2234	-503.54	-20.9808	-473.022	-16.8937	-363.159	-12.5227	-399.78	-12.8961		-11.8532
		427.5	-119.019	-3.71933	-203.247	-5.49316	-393.066	-9.82666	-219.116	-4.56492	-242.92	-5.39822	-629.883	-19.6838	-494.385	-17.6566	-496.216	-20.6757	-468.14	-16.7193	-361.938	-12.4806	-391.846	-12.6402		-11.7144
		428	-116.577	-3.64304	-206.909	-5.59214	-396.729	-9.91821	-222.168	-4.6285	-243.53	-5.41178	-632.324	-19.7601	-502.93	-17.9618	-505.981	-21.0826	-470.581	-16.8065	-358.887	-12.3754	-386.963	-12.4827		-11.7875
		428.5	-117.188	-3.66211	-232.544	-6.28497	-398.56	-9.96399	-221.558	-4.61578	-241.699	-5.37109	-621.948	-19.4359	-500.488	-17.8746	-513.916	-21.4132	-455.933	-16.2833	-360.107	-12.4175	-400.391	-12.9158		-11.8398
		429	-123.291	-3.85284	-226.44	-6.12001	-390.015	-9.75037	-217.285	-4.52677	-242.92	-5.39822	-606.079	-18.94	-493.774	-17.6348	-502.319	-20.93	-451.05	-16.1089	-352.173	-12.1439	-391.235	-12.6205		-11.6388
		429.5	-121.46	-3.79562	-230.713	-6.23548	-385.132	-9.6283	-214.233	-4.4632	-239.258	-5.31684	-617.676	-19.3024	-493.164	-17.613	-501.709	-20.9045	-449.829	-16.0653	-357.666	-12.3333	-392.456	-12.6599		-11.6653
		430	-119.629	-3.7384	-228.882	-6.186	-389.404	-9.73511	-212.402	-4.42505	-241.089	-5.35753	-612.183	-19.1307	-488.281	-17.4386	-504.15	-21.0063	-450.439	-16.0871	-349.731	-12.0597	-404.053	-13.034		-11.6544
		430.5	-118.408	-3.70026	-229.492	-6.20249	-389.404	-9.73511	-208.74	-4.34875	-247.803	-5.50673	-618.896	-19.3405	-490.723	-17.5258	-494.995	-20.6248	-460.815	-16.4577	-334.473	-11.5335	-388.794	-12.5417		-11.5925
		431	-125.122	-3.91006	-223.999	-6.05403	-398.56	-9.96399	-205.078	-4.27246	-249.634	-5.54742	-627.441	-19.6075	-481.567	-17.1988	-494.385	-20.5994	-465.088	-16.6103	-335.693	-11.5756	-388.184	-12.5221		-11.6238
		431.5	-120.85	-3.77655	-226.44	-6.12001	-393.066	-9.82666	-206.299	-4.29789	-246.582	-5.4796	-610.962	-19.0926	-497.437	-17.7656	-496.826	-20.7011	-465.698	-16.6321	-343.628	-11.8492	-399.17	-12.8764		-11.6743
		432	-126.343	-3.94821	-223.389	-6.03753	-393.066	-9.82666	-201.416	-4.19617	-245.972	-5.46604	-612.183	-19.1307	-508.423	-18.158	-496.826	-20.7011	-465.698	-16.6321	-344.849	-11.8913	-380.249	-12.2661		-11.6594
		432.5	-128.174	-4.00543	-227.661	-6.153	-399.78	-9.99451	-205.078	-4.27246	-235.596	-5.23546	-631.714	-19.7411	-482.788	-17.2424	-498.657	-20.7774	-463.257	-16.5449	-342.407	-11.8071	-382.69	-12.3449		-11.6471
		433	-128.174	-4.00543	-226.44	-6.12001	-388.794	-9.71985	-207.52	-4.32332	-236.816	-5.26259	-651.245	-20.3514	-489.502	-17.4822	-526.123	-21.9218	-466.309	-16.6539	-338.745	-11.6809	-391.235	-12.6205		-11.8311
		433.5	-123.291	-3.85284	-220.947	-5.97155	-386.963	-9.67407	-210.571	-4.3869	-236.816	-5.26259	-650.635	-20.3323	-483.398	-17.2642	-504.761	-21.0317	-462.646	-16.5231	-334.473	-11.5335	-382.08	-12.3252		-11.6507
		434	-120.85	-3.77655	-219.116	-5.92206	-386.963	-9.67407	-205.078	-4.27246	-231.934	-5.15408	-646.362	-20.1988	-488.892	-17.4604	-504.15	-21.0063	-462.646	-16.5231	-333.252	-11.4914	-378.418	-12.207		-11.6078
		434.5	-120.85	-3.77655	-214.233	-5.79009	-396.118	-9.90295	-209.961	-4.37419	-230.713	-5.12695	-632.935	-19.7792	-501.709	-17.9182	-491.943	-20.4976	-458.984	-16.3923	-342.407	-11.8071	-375.977	-12.1283		-11.5903
		435	-123.291	-3.85284	-217.285	-5.87257	-392.456	-9.8114	-213.623	-4.45048	-233.765	-5.19477	-632.324	-19.7601	-490.112	-17.504	-502.319	-20.93	-453.491	-16.1961	-347.29	-11.9755	-383.911	-12.3842		-11.6302
		435.5	-122.07	-3.8147	-216.064	-5.83958	-386.353	-9.65881	-213.013	-4.43776	-238.037	-5.28971	-646.973	-20.2179	-488.281	-17.4386	-495.605	-20.6502	-466.309	-16.6539	-348.511	-12.0176	-369.263	-11.9117		-11.63
		436	-117.188	-3.66211	-209.961	-5.67462	-391.846	-9.79614	-213.623	-4.45048	-234.985	-5.2219	-655.518	-20.4849	-502.319	-17.94	-477.295	-19.8873	-463.257	-16.5449	-342.407	-11.8071	-375.366	-12.1086		-11.598
		436.5	-119.629	-3.7384	-207.52	-5.60864	-396.118	-9.90295	-209.961	-4.37419	-235.596	-5.23546	-662.842	-20.7138	-502.93	-17.9618	-487.061	-20.2942	-464.478	-16.5885	-343.018	-11.8282	-378.418	-12.207		-11.6776
		437	-126.343	-3.94821	-211.792	-5.72411	-388.794	-9.71985	-211.792	-4.41233	-231.934	-5.15408	-643.311	-20.1035	-491.943	-17.5694	-487.061	-20.2942	-461.426	-16.4795	-343.018	-11.8282	-379.639	-12.2464		-11.5891
		437.5	-127.563	-3.98636	-209.351	-5.65812	-391.846	-9.79614	-217.896	-4.53949	-235.596	-5.23546	-664.673	-20.771	-488.281	-17.4386	-478.516	-19.9382	-463.867	-16.5667	-343.018	-11.8282	-368.042	-11.8723		-11.6028
		438	-128.784	-4.02451	-211.182	-5.70761	-394.897	-9.87244	-213.013	-4.43776	-228.882	-5.08626	-669.556	-20.9236	-492.554	-17.5912	-488.892	-20.3705	-451.05	-16.1089	-346.069	-11.9334	-370.483	-11.9511		-11.637
		438.5	-131.836	-4.11987	-208.13	-5.62513	-394.287	-9.85718	-213.623	-4.45048	-236.206	-5.24902	-674.438	-21.0762	-494.995	-17.6784	-490.723	-20.4468	-443.115	-15.8255	-350.952	-12.1018	-379.028	-12.2267		-11.6961
		439	-123.901	-3.87192	-214.844	-5.80659	-391.235	-9.78088	-215.454	-4.48863	-237.427	-5.27615	-656.128	-20.504	-479.736	-17.1334	-507.202	-21.1334	-452.271	-16.1525	-349.121	-12.0387	-382.08	-12.3252		-11.6829
		439.5	-123.901	-3.87192	-208.74	-5.64163	-387.573	-9.68933	-216.064	-4.50134	-234.375	-5.20833	-651.245	-20.3514	-492.554	-17.5912	-503.54	-20.9808	-449.829	-16.0653	-338.745	-11.6809	-379.639	-12.2464		-11.6208
		440	-126.953	-3.96729	-200.806	-5.42718	-386.353	-9.65881	-213.623	-4.45048	-238.037	-5.28971	-654.907	-20.4659	-497.437	-17.7656	-506.592	-21.108	-440.674	-15.7384	-330.2	-11.3862	-382.08	-12.3252		-11.5984
		440.5	-122.07	-3.8147	-217.896	-5.88907	-382.08	-9.552	-215.454	-4.48863	-234.375	-5.20833	-645.752	-20.1797	-497.437	-17.7656	-505.371	-21.0571	-449.219	-16.0435	-336.914	-11.6177	-386.963	-12.4827		-11.6454
		441	-117.798	-3.68118	-208.13	-5.62513	-378.418	-9.46045	-213.623	-4.45048	-234.375	-5.20833	-642.7	-20.0844	-482.178	-17.2206	-502.319	-20.93	-450.439	-16.0871	-347.29	-11.9755	-386.353	-12.463		-11.5624
		441.5	-119.019	-3.71933	-212.402	-5.7406	-388.184	-9.70459	-216.675	-4.51406	-234.985	-5.2219	-638.428	-19.9509	-485.229	-17.3296	-498.047	-20.752	-452.881	-16.1743	-348.511	-12.0176	-391.235	-12.6205		-11.6132
		442	-116.577	-3.64304	-223.389	-6.03753	-390.015	-9.75037	-219.727	-4.57764	-230.713	-5.12695	-639.038	-19.9699	-476.074	-17.0027	-488.281	-20.3451	-460.815	-16.4577	-339.355	-11.7019	-387.573	-12.5024		-11.5559
		442.5	-119.019	-3.71933	-215.454	-5.82308	-384.521	-9.61304	-219.116	-4.56492	-233.765	-5.19477	-641.479	-20.0462	-479.736	-17.1334	-501.099	-20.8791	-462.036	-16.5013	-341.797	-11.7861	-388.184	-12.5221		-11.6167
		443	-119.629	-3.7384	-211.182	-5.70761	-383.301	-9.58252	-211.792	-4.41233	-227.661	-5.05914	-630.493	-19.7029	-480.347	-17.1552	-516.968	-21.5403	-459.595	-16.4141	-341.187	-11.7651	-381.47	-12.3055		-11.5803
		443.5	-120.85	-3.77655	-216.064	-5.83958	-382.08	-9.552	-209.961	-4.37419	-231.323	-5.14052	-632.324	-19.7601	-487.061	-17.395	-510.864	-21.286	-451.05	-16.1089	-348.511	-12.0176	-391.235	-12.6205		-11.6246
		444	-119.629	-3.7384	-214.844	-5.80659	-382.08	-9.552	-206.909	-4.31061	-230.713	-5.12695	-635.376	-19.8555	-480.347	-17.1552	-496.826	-20.7011	-460.815	-16.4577	-342.407	-11.8071	-396.118	-12.778		-11.5717
		444.5	-119.629	-3.7384	-220.947	-5.97155	-377.808	-9.44519	-208.13	-4.33604	-236.816	-5.26259	-642.7	-20.0844	-479.736	-17.1334	-500.488	-20.8537	-459.595	-16.4141	-336.914	-11.6177	-390.625	-12.6008		-11.5871
		445	-118.408	-3.70026	-214.233	-5.79009	-384.521	-9.61304	-209.961	-4.37419	-244.141	-5.42535	-657.349	-20.5421	-468.75	-16.7411	-505.371	-21.0571	-455.322	-16.2615	-345.459	-11.9124	-383.301	-12.3645		-11.6165
		445.5	-117.188	-3.66211	-215.454	-5.82308	-385.132	-9.6283	-209.351	-4.36147	-244.751	-5.43891	-656.738	-20.5231	-463.867	-16.5667	-488.281	-20.3451	-459.595	-16.4141	-353.394	-12.186	-385.132	-12.4236		-11.5793
		446	-114.746	-3.58582	-208.13	-5.62513	-390.015	-9.75037	-216.064	-4.50134	-239.868	-5.3304	-642.7	-20.0844	-469.36	-16.7629	-498.657	-20.7774	-452.271	-16.1525	-376.587	-12.9858	-385.132	-12.4236		-11.6345
		446.5	-113.525	-3.54767	-204.468	-5.52616	-383.911	-9.59778	-219.116	-4.56492	-238.037	-5.28971	-633.545	-19.7983	-476.685	-17.0244	-500.488	-20.8537	-454.712	-16.2397	-358.276	-12.3544	-377.197	-12.1677		-11.5422
		447	-113.525	-3.54767	-216.064	-5.83958	-383.301	-9.58252	-216.675	-4.51406	-238.647	-5.30328	-629.883	-19.6838	-483.398	-17.2642	-496.216	-20.6757	-462.036	-16.5013	-363.77	-12.5438	-380.249	-12.2661		-11.6111
		447.5	-117.188	-3.66211	-216.675	-5.85608	-376.587	-9.41467	-213.623	-4.45048	-230.713	-5.12695	-625.61	-19.5503	-458.374	-16.3705	-501.709	-20.9045	-461.426	-16.4795	-343.628	-11.8492	-371.704	-11.9905		-11.4232
		448	-118.408	-3.70026	-214.233	-5.79009	-383.911	-9.59778	-214.844	-4.47591	-237.427	-5.27615	-635.986	-19.8746	-460.815	-16.4577	-498.657	-20.7774	-462.646	-16.5231	-333.252	-11.4914	-389.404	-12.5614		-11.5023
		448.5	-117.798	-3.68118	-206.909	-5.59214	-378.418	-9.46045	-212.402	-4.42505	-236.206	-5.24902	-642.09	-20.0653	-463.867	-16.5667	-484.009	-20.167	-454.102	-16.2179	-336.914	-11.6177	-384.521	-12.4039		-11.4042
		449	-117.798	-3.68118	-214.233	-5.79009	-380.249	-9.50623	-214.233	-4.4632	-238.647	-5.30328	-659.18	-20.5994	-466.919	-16.6757	-482.788	-20.1162	-446.167	-15.9345	-333.862	-11.5125	-390.015	-12.5811		-11.4694
		449.5	-120.239	-3.75748	-217.896	-5.88907	-387.573	-9.68933	-209.351	-4.36147	-239.258	-5.31684	-639.038	-19.9699	-478.516	-17.0898	-483.398	-20.1416	-442.505	-15.8037	-342.407	-11.8071	-409.546	-13.2112		-11.5489
		450	-122.07	-3.8147	-224.609	-6.07052	-385.132	-9.6283	-214.233	-4.4632	-240.479	-5.34397	-652.466	-20.3896	-469.971	-16.7847	-479.736	-19.989	-449.219	-16.0435	-328.369	-11.3231	-404.053	-13.034		-11.535
		450.5	-120.239	-3.75748	-203.857	-5.50966	-391.846	-9.79614	-211.792	-4.41233	-238.037	-5.28971	-648.804	-20.2751	-469.36	-16.7629	-479.126	-19.9636	-446.777	-15.9563	-336.914	-11.6177	-401.611	-12.9552		-11.4815
		451	-119.019	-3.71933	-188.599	-5.09726	-386.353	-9.65881	-209.961	-4.37419	-234.375	-5.20833	-626.831	-19.5885	-464.478	-16.5885	-484.009	-20.167	-451.05	-16.1089	-335.083	-11.5546	-401.001	-12.9355		-11.3637
		451.5	-118.408	-3.70026	-209.961	-5.67462	-384.521	-9.61304	-214.233	-4.4632	-238.037	-5.28971	-628.052	-19.6266	-465.698	-16.6321	-487.671	-20.3196	-451.66	-16.1307	-339.966	-11.723	-369.873	-11.9314		-11.3731
		452	-122.07	-3.8147	-215.454	-5.82308	-377.197	-9.42993	-209.961	-4.37419	-236.816	-5.26259	-641.479	-20.0462	-469.971	-16.7847	-490.723	-20.4468	-448.608	-16.0217	-339.355	-11.7019	-369.873	-11.9314		-11.4216
		452.5	-122.681	-3.83377	-211.182	-5.70761	-382.08	-9.552	-210.571	-4.3869	-231.323	-5.14052	-629.883	-19.6838	-482.178	-17.2206	-494.385	-20.5994	-446.777	-15.9563	-344.238	-11.8703	-379.028	-12.2267		-11.4707
		453	-120.85	-3.77655	-206.299	-5.57564	-390.625	-9.76562	-213.013	-4.43776	-235.596	-5.23546	-629.272	-19.6648	-475.464	-16.9809	-498.047	-20.752	-446.777	-15.9563	-354.614	-12.2281	-383.301	-12.3645		-11.5216
		453.5	-120.239	-3.75748	-186.768	-5.04777	-376.587	-9.41467	-211.792	-4.41233	-238.037	-5.28971	-640.869	-20.0272	-463.867	-16.5667	-491.943	-20.4976	-449.219	-16.0435	-347.29	-11.9755	-391.235	-12.6205		-11.423
		454	-123.901	-3.87192	-184.937	-4.99828	-380.859	-9.52148	-213.623	-4.45048	-236.206	-5.24902	-663.452	-20.7329	-462.646	-16.5231	-510.864	-21.286	-447.998	-15.9999	-352.173	-12.1439	-393.677	-12.6993		-11.5887
		454.5	-127.563	-3.98636	-180.054	-4.86632	-380.859	-9.52148	-216.064	-4.50134	-244.751	-5.43891	-661.621	-20.6757	-463.257	-16.5449	-499.268	-20.8028	-451.66	-16.1307	-354.004	-12.207	-371.704	-11.9905		-11.5151
		455	-123.901	-3.87192	-177.612	-4.80033	-382.69	-9.56726	-214.233	-4.4632	-244.141	-5.42535	-646.973	-20.2179	-455.933	-16.2833	-495.605	-20.6502	-443.726	-15.8473	-365.601	-12.6069	-374.146	-12.0692		-11.4366
		455.5	-123.291	-3.85284	-177.612	-4.80033	-382.69	-9.56726	-217.896	-4.53949	-251.465	-5.58811	-660.4	-20.6375	-463.867	-16.5667	-501.099	-20.8791	-430.908	-15.3896	-354.004	-12.207	-386.963	-12.4827		-11.501
		456	-123.901	-3.87192	-186.157	-5.03128	-375.977	-9.39941	-216.064	-4.50134	-241.699	-5.37109	-650.024	-20.3133	-469.36	-16.7629	-503.54	-20.9808	-437.012	-15.6076	-344.238	-11.8703	-388.184	-12.5221		-11.4756
		456.5	-121.46	-3.79562	-188.599	-5.09726	-383.301	-9.58252	-215.454	-4.48863	-242.31	-5.38466	-641.479	-20.0462	-465.698	-16.6321	-516.357	-21.5149	-441.895	-15.7819	-338.135	-11.6598	-381.47	-12.3055		-11.4808
		457	-123.901	-3.87192	-185.547	-5.01478	-379.028	-9.47571	-215.454	-4.48863	-244.751	-5.43891	-651.245	-20.3514	-471.802	-16.8501	-510.254	-21.2606	-438.232	-15.6512	-343.628	-11.8492	-381.47	-12.3055		-11.5053
		457.5	-120.239	-3.75748	-178.833	-4.83332	-379.639	-9.49097	-215.454	-4.48863	-238.647	-5.30328	-676.27	-21.1334	-466.919	-16.6757	-512.085	-21.3369	-444.946	-15.8909	-355.835	-12.2702	-380.249	-12.2661		-11.5861
		458	-126.343	-3.94821	-196.533	-5.31171	-388.794	-9.71985	-210.571	-4.3869	-235.596	-5.23546	-679.932	-21.2479	-474.243	-16.9373	-505.981	-21.0826	-450.439	-16.0871	-352.173	-12.1439	-385.132	-12.4236		-11.684
		458.5	-127.563	-3.98636	-188.599	-5.09726	-388.794	-9.71985	-211.182	-4.39962	-234.985	-5.2219	-656.128	-20.504	-477.905	-17.068	-507.812	-21.1589	-451.66	-16.1307	-349.731	-12.0597	-390.625	-12.6008		-11.6316
		459	-126.343	-3.94821	-181.274	-4.89931	-384.521	-9.61304	-206.909	-4.31061	-239.258	-5.31684	-643.311	-20.1035	-477.905	-17.068	-510.864	-21.286	-459.595	-16.4141	-340.576	-11.744	-391.846	-12.6402		-11.5767
		459.5	-127.563	-3.98636	-187.378	-5.06427	-382.08	-9.552	-211.182	-4.39962	-243.53	-5.41178	-619.507	-19.3596	-484.619	-17.3078	-498.657	-20.7774	-460.815	-16.4577	-336.304	-11.5967	-396.729	-12.7977		-11.5192
		460	-122.07	-3.8147	-205.078	-5.54265	-377.197	-9.42993	-222.168	-4.6285	-247.803	-5.50673	-643.311	-20.1035	-494.995	-17.6784	-501.099	-20.8791	-449.219	-16.0435	-332.031	-11.4494	-404.663	-13.0536		-11.6482
		460.5	-122.07	-3.8147	-189.209	-5.11376	-374.756	-9.3689	-220.337	-4.59035	-249.634	-5.54742	-643.921	-20.1225	-478.516	-17.0898	-502.93	-20.9554	-457.153	-16.3269	-336.304	-11.5967	-389.404	-12.5614		-11.5534
		461	-120.85	-3.77655	-191.65	-5.17974	-377.197	-9.42993	-222.778	-4.64122	-241.699	-5.37109	-631.104	-19.722	-487.671	-17.4168	-493.774	-20.5739	-447.998	-15.9999	-347.29	-11.9755	-368.042	-11.8723		-11.4508
		461.5	-121.46	-3.79562	-204.468	-5.52616	-380.859	-9.52148	-220.337	-4.59035	-241.699	-5.37109	-642.09	-20.0653	-490.723	-17.5258	-498.657	-20.7774	-452.881	-16.1743	-324.707	-11.1968	-373.535	-12.0495		-11.5085
		462	-122.681	-3.83377	-191.65	-5.17974	-382.69	-9.56726	-223.389	-4.65393	-238.037	-5.28971	-634.766	-19.8364	-484.009	-17.286	-479.736	-19.989	-442.505	-15.8037	-321.655	-11.0916	-368.652	-11.892		-11.3112
		462.5	-119.629	-3.7384	-186.768	-5.04777	-390.625	-9.76562	-225.22	-4.69208	-245.361	-5.45247	-624.39	-19.5122	-492.554	-17.5912	-476.074	-19.8364	-450.439	-16.0871	-322.266	-11.1126	-374.756	-12.0889		-11.3568
		463	-120.239	-3.75748	-193.481	-5.22923	-388.184	-9.70459	-228.882	-4.76837	-247.803	-5.50673	-629.883	-19.6838	-477.905	-17.068	-469.971	-19.5821	-451.05	-16.1089	-320.435	-11.0495	-372.925	-12.0298		-11.3171
		463.5	-120.239	-3.75748	-206.299	-5.57564	-377.197	-9.42993	-225.83	-4.70479	-246.582	-5.4796	-643.921	-20.1225	-493.774	-17.6348	-490.112	-20.4213	-449.219	-16.0435	-335.083	-11.5546	-374.756	-12.0889		-11.5285
		464	-120.85	-3.77655	-203.857	-5.50966	-383.301	-9.58252	-222.168	-4.6285	-242.31	-5.38466	-652.466	-20.3896	-494.995	-17.6784	-469.36	-19.5567	-452.271	-16.1525	-348.511	-12.0176	-368.042	-11.8723		-11.5045
		464.5	-119.019	-3.71933	-198.975	-5.37769	-386.353	-9.65881	-226.44	-4.71751	-240.479	-5.34397	-648.804	-20.2751	-488.281	-17.4386	-479.126	-19.9636	-444.946	-15.8909	-347.9	-11.9966	-366.211	-11.8133		-11.4723
		465	-123.291	-3.85284	-195.312	-5.27872	-385.132	-9.6283	-219.116	-4.56492	-241.699	-5.37109	-648.804	-20.2751	-488.281	-17.4386	-479.736	-19.989	-455.322	-16.2615	-343.628	-11.8492	-364.38	-11.7542		-11.4785
		465.5	-126.953	-3.96729	-201.416	-5.44368	-388.184	-9.70459	-222.778	-4.64122	-238.647	-5.30328	-640.869	-20.0272	-480.347	-17.1552	-482.178	-20.0907	-463.867	-16.5667	-343.628	-11.8492	-368.042	-11.8723		-11.511
		466	-124.512	-3.89099	-214.844	-5.80659	-382.69	-9.56726	-221.558	-4.61578	-238.647	-5.30328	-644.531	-20.1416	-465.088	-16.6103	-478.516	-19.9382	-469.971	-16.7847	-338.135	-11.6598	-373.535	-12.0495		-11.488
		466.5	-125.122	-3.91006	-213.013	-5.7571	-379.639	-9.49097	-220.337	-4.59035	-241.699	-5.37109	-656.738	-20.5231	-477.905	-17.068	-476.685	-19.8619	-469.971	-16.7847	-343.628	-11.8492	-378.418	-12.207		-11.583
		467	-124.512	-3.89099	-219.727	-5.93856	-379.028	-9.47571	-219.116	-4.56492	-241.699	-5.37109	-637.817	-19.9318	-485.84	-17.3514	-480.347	-20.0144	-469.971	-16.7847	-344.849	-11.8913	-372.925	-12.0298		-11.5677
		467.5	-130.005	-4.06265	-206.299	-5.57564	-378.418	-9.46045	-220.337	-4.59035	-239.868	-5.3304	-630.493	-19.7029	-484.009	-17.286	-473.022	-19.7093	-465.698	-16.6321	-326.538	-11.2599	-374.146	-12.0692		-11.4254
		468	-124.512	-3.89099	-222.168	-6.00454	-379.639	-9.49097	-222.778	-4.64122	-231.323	-5.14052	-641.479	-20.0462	-488.281	-17.4386	-476.685	-19.8619	-467.529	-16.6975	-338.135	-11.6598	-366.211	-11.8133		-11.5169
		468.5	-127.563	-3.98636	-226.44	-6.12001	-381.47	-9.53674	-223.999	-4.66665	-239.868	-5.3304	-639.038	-19.9699	-471.802	-16.8501	-486.45	-20.2688	-476.074	-17.0027	-332.031	-11.4494	-373.535	-12.0495		-11.5664
		469	-130.005	-4.06265	-221.558	-5.98804	-384.521	-9.61304	-223.389	-4.65393	-231.934	-5.15408	-631.714	-19.7411	-474.854	-16.9591	-484.619	-20.1925	-463.257	-16.5449	-332.642	-11.4704	-372.314	-12.0101		-11.49
		469.5	-136.108	-4.25339	-203.247	-5.49316	-388.184	-9.70459	-227.051	-4.73022	-228.271	-5.0727	-650.024	-20.3133	-482.788	-17.2424	-493.774	-20.5739	-458.374	-16.3705	-340.576	-11.744	-377.197	-12.1677		-11.606
		470	-136.108	-4.25339	-205.078	-5.54265	-385.132	-9.6283	-227.051	-4.73022	-228.882	-5.08626	-628.662	-19.6457	-484.009	-17.286	-501.709	-20.9045	-462.646	-16.5231	-333.862	-11.5125	-397.949	-12.8371		-11.6318
		470.5	-136.108	-4.25339	-216.064	-5.83958	-390.015	-9.75037	-224.609	-4.67936	-231.934	-5.15408	-632.324	-19.7601	-492.554	-17.5912	-494.995	-20.6248	-470.581	-16.8065	-340.576	-11.744	-385.132	-12.4236		-11.6934
		471	-133.057	-4.15802	-214.233	-5.79009	-391.235	-9.78088	-225.83	-4.70479	-233.154	-5.18121	-619.507	-19.3596	-488.892	-17.4604	-485.229	-20.2179	-469.36	-16.7629	-343.018	-11.8282	-390.015	-12.5811		-11.6205
		471.5	-131.836	-4.11987	-219.116	-5.92206	-385.742	-9.64355	-230.713	-4.80652	-234.375	-5.20833	-621.948	-19.4359	-479.126	-17.1116	-479.126	-19.9636	-466.919	-16.6757	-345.459	-11.9124	-388.184	-12.5221		-11.5747
		472	-124.512	-3.89099	-219.727	-5.93856	-381.47	-9.53674	-228.882	-4.76837	-249.634	-5.54742	-624.39	-19.5122	-479.126	-17.1116	-472.412	-19.6838	-473.633	-16.9155	-347.29	-11.9755	-385.132	-12.4236		-11.5731
		472.5	-126.343	-3.94821	-210.571	-5.69112	-383.301	-9.58252	-223.389	-4.65393	-241.089	-5.35753	-617.065	-19.2833	-488.281	-17.4386	-492.554	-20.5231	-474.243	-16.9373	-357.056	-12.3123	-388.184	-12.5221		-11.6591
		473	-122.07	-3.8147	-214.844	-5.80659	-377.197	-9.42993	-224.609	-4.67936	-238.647	-5.30328	-635.986	-19.8746	-490.723	-17.5258	-489.502	-20.3959	-469.36	-16.7629	-345.459	-11.9124	-366.821	-11.8329		-11.5762
		473.5	-128.784	-4.02451	-227.661	-6.153	-385.132	-9.6283	-226.44	-4.71751	-238.037	-5.28971	-612.183	-19.1307	-490.112	-17.504	-482.788	-20.1162	-468.75	-16.7411	-344.238	-11.8703	-380.249	-12.2661		-11.5856
		474	-123.291	-3.85284	-224.609	-6.07052	-387.573	-9.68933	-226.44	-4.71751	-245.361	-5.45247	-620.728	-19.3977	-477.295	-17.0462	-482.788	-20.1162	-468.75	-16.7411	-345.459	-11.9124	-375.366	-12.1086		-11.555
		474.5	-124.512	-3.89099	-207.52	-5.60864	-382.08	-9.552	-218.506	-4.55221	-247.803	-5.50673	-628.052	-19.6266	-474.243	-16.9373	-478.516	-19.9382	-462.646	-16.5231	-344.849	-11.8913	-366.211	-11.8133		-11.44
		475	-123.901	-3.87192	-216.064	-5.83958	-375.366	-9.38416	-221.558	-4.61578	-243.53	-5.41178	-631.714	-19.7411	-472.412	-16.8719	-487.671	-20.3196	-454.102	-16.2179	-341.187	-11.7651	-364.99	-11.7739		-11.4375
		475.5	-124.512	-3.89099	-210.571	-5.69112	-377.197	-9.42993	-219.116	-4.56492	-239.258	-5.31684	-627.441	-19.6075	-477.905	-17.068	-496.826	-20.7011	-454.102	-16.2179	-338.135	-11.6598	-375.977	-12.1283		-11.4797
		476	-127.563	-3.98636	-225.83	-6.10352	-376.587	-9.41467	-215.454	-4.48863	-245.361	-5.45247	-620.728	-19.3977	-488.892	-17.4604	-501.099	-20.8791	-444.946	-15.8909	-347.29	-11.9755	-383.301	-12.3645		-11.5831
		476.5	-124.512	-3.89099	-213.623	-5.7736	-378.418	-9.46045	-214.844	-4.47591	-247.192	-5.49316	-614.624	-19.207	-481.567	-17.1988	-496.826	-20.7011	-449.829	-16.0653	-356.445	-12.2912	-362.549	-11.6951		-11.4775
		477	-124.512	-3.89099	-211.792	-5.72411	-379.639	-9.49097	-213.623	-4.45048	-253.296	-5.6288	-620.728	-19.3977	-491.333	-17.5476	-504.761	-21.0317	-454.102	-16.2179	-348.511	-12.0176	-360.718	-11.6361		-11.5485
		477.5	-128.784	-4.02451	-220.337	-5.95505	-377.808	-9.44519	-209.351	-4.36147	-247.803	-5.50673	-613.403	-19.1689	-488.892	-17.4604	-495.605	-20.6502	-462.036	-16.5013	-347.29	-11.9755	-361.938	-11.6754		-11.5204
		478	-127.563	-3.98636	-214.233	-5.79009	-374.756	-9.3689	-215.454	-4.48863	-241.699	-5.37109	-596.924	-18.6539	-497.437	-17.7656	-480.957	-20.0399	-456.543	-16.3051	-346.68	-11.9545	-387.573	-12.5024		-11.4751
		478.5	-121.46	-3.79562	-230.103	-6.21899	-374.146	-9.35364	-217.285	-4.52677	-243.53	-5.41178	-604.248	-18.8828	-493.164	-17.613	-494.385	-20.5994	-457.764	-16.3487	-339.966	-11.723	-374.146	-12.0692		-11.5039
		479	-120.85	-3.77655	-216.064	-5.83958	-385.132	-9.6283	-216.064	-4.50134	-241.089	-5.35753	-629.883	-19.6838	-491.943	-17.5694	-504.15	-21.0063	-461.426	-16.4795	-339.966	-11.723	-368.042	-11.8723		-11.5852
		479.5	-123.901	-3.87192	-222.168	-6.00454	-387.573	-9.68933	-225.22	-4.69208	-241.089	-5.35753	-621.338	-19.4168	-499.878	-17.8528	-503.54	-20.9808	-458.984	-16.3923	-343.018	-11.8282	-371.094	-11.9708		-11.6416
		480	-120.239	-3.75748	-240.479	-6.49942	-388.794	-9.71985	-219.116	-4.56492	-244.141	-5.42535	-626.831	-19.5885	-499.878	-17.8528	-489.502	-20.3959	-458.374	-16.3705	-352.783	-12.1649	-380.249	-12.2661		-11.6914
		480.5	-122.681	-3.83377	-218.506	-5.90556	-385.132	-9.6283	-218.506	-4.55221	-235.596	-5.23546	-612.793	-19.1498	-502.319	-17.94	-484.619	-20.1925	-454.712	-16.2397	-352.783	-12.1649	-374.756	-12.0889		-11.5392
		481	-125.122	-3.91006	-213.623	-5.7736	-376.587	-9.41467	-217.896	-4.53949	-241.699	-5.37109	-611.572	-19.1116	-490.723	-17.5258	-466.309	-19.4295	-449.829	-16.0653	-355.835	-12.2702	-363.77	-11.7345		-11.3769
		481.5	-126.953	-3.96729	-234.375	-6.33446	-381.47	-9.53674	-216.675	-4.51406	-249.023	-5.53385	-622.559	-19.455	-482.788	-17.2424	-480.957	-20.0399	-445.557	-15.9127	-343.628	-11.8492	-356.445	-11.4982		-11.444
		482	-123.901	-3.87192	-232.544	-6.28497	-380.859	-9.52148	-216.064	-4.50134	-250.244	-5.56098	-629.883	-19.6838	-487.061	-17.395	-468.14	-19.5058	-449.219	-16.0435	-358.887	-12.3754	-355.835	-11.4785		-11.4748
		482.5	-124.512	-3.89099	-238.037	-6.43344	-378.418	-9.46045	-214.233	-4.4632	-248.413	-5.52029	-628.662	-19.6457	-479.126	-17.1116	-473.633	-19.7347	-442.505	-15.8037	-346.68	-11.9545	-360.107	-11.6164		-11.4214
		483	-122.681	-3.83377	-225.83	-6.10352	-378.418	-9.46045	-217.896	-4.53949	-252.075	-5.60167	-637.817	-19.9318	-491.333	-17.5476	-477.295	-19.8873	-445.557	-15.9127	-346.069	-11.9334	-356.445	-11.4982		-11.4773
		483.5	-125.122	-3.91006	-220.947	-5.97155	-383.911	-9.59778	-216.064	-4.50134	-245.972	-5.46604	-641.479	-20.0462	-503.54	-17.9836	-482.788	-20.1162	-442.505	-15.8037	-360.107	-12.4175	-358.276	-11.5573		-11.5792
		484	-127.563	-3.98636	-214.844	-5.80659	-383.301	-9.58252	-216.064	-4.50134	-244.751	-5.43891	-609.741	-19.0544	-474.854	-16.9591	-469.36	-19.5567	-438.843	-15.673	-363.77	-12.5438	-362.549	-11.6951		-11.3452
		484.5	-128.784	-4.02451	-227.661	-6.153	-377.808	-9.44519	-217.285	-4.52677	-243.53	-5.41178	-615.845	-19.2451	-485.229	-17.3296	-482.788	-20.1162	-445.557	-15.9127	-353.394	-12.186	-360.718	-11.6361		-11.4534
		485	-127.563	-3.98636	-220.337	-5.95505	-382.08	-9.552	-217.285	-4.52677	-247.192	-5.49316	-609.131	-19.0353	-484.619	-17.3078	-473.633	-19.7347	-449.219	-16.0435	-356.445	-12.2912	-370.483	-11.9511		-11.4434
		485.5	-129.395	-4.04358	-211.792	-5.72411	-384.521	-9.61304	-219.116	-4.56492	-236.206	-5.24902	-604.248	-18.8828	-482.178	-17.2206	-477.295	-19.8873	-452.271	-16.1525	-363.159	-12.5227	-364.38	-11.7542		-11.4195
		486	-125.122	-3.91006	-218.506	-5.90556	-377.197	-9.42993	-216.675	-4.51406	-232.544	-5.16764	-593.262	-18.5394	-477.905	-17.068	-476.685	-19.8619	-452.271	-16.1525	-355.835	-12.2702	-350.342	-11.3013		-11.2837
		486.5	-128.784	-4.02451	-231.323	-6.25198	-374.756	-9.3689	-216.064	-4.50134	-230.103	-5.11339	-605.469	-18.9209	-473.022	-16.8937	-487.061	-20.2942	-440.674	-15.7384	-360.107	-12.4175	-361.938	-11.6754		-11.3818
		487	-125.732	-3.92914	-227.051	-6.13651	-369.263	-9.23157	-216.064	-4.50134	-227.051	-5.04557	-617.065	-19.2833	-480.347	-17.1552	-476.685	-19.8619	-432.739	-15.455	-349.121	-12.0387	-371.704	-11.9905		-11.3299
		487.5	-130.005	-4.06265	-225.22	-6.08702	-380.249	-9.50623	-216.675	-4.51406	-236.816	-5.26259	-607.91	-18.9972	-479.736	-17.1334	-480.347	-20.0144	-433.35	-15.4768	-350.342	-12.0808	-362.549	-11.6951		-11.3482
		488	-126.343	-3.94821	-236.816	-6.40044	-375.977	-9.39941	-214.233	-4.4632	-237.427	-5.27615	-618.286	-19.3214	-481.567	-17.1988	-479.736	-19.989	-440.063	-15.7166	-352.173	-12.1439	-374.146	-12.0692		-11.4479
		488.5	-126.343	-3.94821	-225.22	-6.08702	-381.47	-9.53674	-218.506	-4.55221	-243.53	-5.41178	-610.352	-19.0735	-476.685	-17.0244	-493.164	-20.5485	-437.622	-15.6294	-352.173	-12.1439	-369.263	-11.9117		-11.4425
		489	-124.512	-3.89099	-219.727	-5.93856	-389.404	-9.73511	-218.506	-4.55221	-247.803	-5.50673	-608.521	-19.0163	-475.464	-16.9809	-491.333	-20.4722	-440.674	-15.7384	-355.835	-12.2702	-366.821	-11.8329		-11.4486
		489.5	-128.784	-4.02451	-217.896	-5.88907	-388.184	-9.70459	-223.999	-4.66665	-251.465	-5.58811	-611.572	-19.1116	-473.022	-16.8937	-496.216	-20.6757	-432.739	-15.455	-352.783	-12.1649	-374.756	-12.0889		-11.4784
		490	-130.005	-4.06265	-217.896	-5.88907	-377.197	-9.42993	-223.999	-4.66665	-256.958	-5.71018	-600.586	-18.7683	-468.14	-16.7193	-488.892	-20.3705	-432.739	-15.455	-355.225	-12.2491	-379.028	-12.2267		-11.4134
		490.5	-130.005	-4.06265	-220.947	-5.97155	-368.652	-9.21631	-219.727	-4.57764	-250.854	-5.57454	-612.793	-19.1498	-498.657	-17.8092	-501.709	-20.9045	-434.57	-15.5204	-359.497	-12.3965	-373.535	-12.0495		-11.5666
		491	-130.615	-4.08173	-228.882	-6.186	-371.704	-9.2926	-220.337	-4.59035	-248.413	-5.52029	-616.455	-19.2642	-500.488	-17.8746	-478.516	-19.9382	-433.96	-15.4986	-345.459	-11.9124	-366.211	-11.8133		-11.452
		491.5	-126.953	-3.96729	-220.337	-5.95505	-375.366	-9.38416	-223.389	-4.65393	-239.868	-5.3304	-621.948	-19.4359	-490.112	-17.504	-473.633	-19.7347	-431.519	-15.4114	-356.445	-12.2912	-363.159	-11.7148		-11.3984
		492	-126.953	-3.96729	-228.882	-6.186	-378.418	-9.46045	-214.233	-4.4632	-241.699	-5.37109	-608.521	-19.0163	-492.554	-17.5912	-484.619	-20.1925	-437.012	-15.6076	-355.835	-12.2702	-364.38	-11.7542		-11.4436
		492.5	-124.512	-3.89099	-218.506	-5.90556	-379.028	-9.47571	-213.623	-4.45048	-236.206	-5.24902	-613.403	-19.1689	-479.126	-17.1116	-479.126	-19.9636	-433.35	-15.4768	-354.004	-12.207	-361.938	-11.6754		-11.325
		493	-125.732	-3.92914	-219.727	-5.93856	-379.639	-9.49097	-208.74	-4.34875	-241.089	-5.35753	-606.079	-18.94	-497.437	-17.7656	-482.178	-20.0907	-437.012	-15.6076	-348.511	-12.0176	-364.99	-11.7739		-11.3873
		493.5	-128.174	-4.00543	-233.154	-6.30147	-384.521	-9.61304	-206.299	-4.29789	-249.634	-5.54742	-598.145	-18.692	-489.502	-17.4822	-487.671	-20.3196	-449.829	-16.0653	-348.511	-12.0176	-349.731	-11.2817		-11.4203
		494	-128.784	-4.02451	-232.544	-6.28497	-381.47	-9.53674	-209.961	-4.37419	-250.854	-5.57454	-601.807	-18.8065	-485.229	-17.3296	-491.333	-20.4722	-452.881	-16.1743	-346.68	-11.9545	-355.835	-11.4785		-11.4555
		494.5	-126.953	-3.96729	-230.103	-6.21899	-379.639	-9.49097	-204.468	-4.25975	-246.582	-5.4796	-617.065	-19.2833	-494.995	-17.6784	-469.36	-19.5567	-453.491	-16.1961	-332.642	-11.4704	-368.652	-11.892		-11.4085
		495	-122.07	-3.8147	-228.271	-6.1695	-380.249	-9.50623	-206.909	-4.31061	-245.361	-5.45247	-625.61	-19.5503	-498.657	-17.8092	-488.281	-20.3451	-444.336	-15.8691	-352.783	-12.1649	-363.77	-11.7345		-11.5206
		495.5	-123.291	-3.85284	-239.258	-6.46643	-380.249	-9.50623	-208.74	-4.34875	-244.751	-5.43891	-632.935	-19.7792	-488.892	-17.4604	-490.723	-20.4468	-443.726	-15.8473	-350.342	-12.0808	-358.887	-11.577		-11.5277
		496	-133.057	-4.15802	-227.051	-6.13651	-378.418	-9.46045	-209.961	-4.37419	-247.192	-5.49316	-632.324	-19.7601	-491.943	-17.5694	-503.54	-20.9808	-440.674	-15.7384	-352.173	-12.1439	-362.549	-11.6951		-11.5918
		496.5	-128.174	-4.00543	-228.271	-6.1695	-378.418	-9.46045	-213.013	-4.43776	-247.192	-5.49316	-620.728	-19.3977	-504.15	-18.0054	-494.995	-20.6248	-444.946	-15.8909	-347.29	-11.9755	-360.107	-11.6164		-11.5525
		497	-125.732	-3.92914	-231.934	-6.26848	-378.418	-9.46045	-212.402	-4.42505	-249.023	-5.53385	-614.624	-19.207	-496.216	-17.722	-486.45	-20.2688	-446.167	-15.9345	-342.407	-11.8071	-356.445	-11.4982		-11.4595
		497.5	-125.732	-3.92914	-238.647	-6.44993	-383.911	-9.59778	-215.454	-4.48863	-242.92	-5.39822	-614.014	-19.1879	-486.45	-17.3732	-490.723	-20.4468	-448.608	-16.0217	-345.459	-11.9124	-352.173	-11.3604		-11.4696
		498	-125.732	-3.92914	-236.206	-6.38395	-391.235	-9.78088	-216.675	-4.51406	-247.192	-5.49316	-623.169	-19.474	-486.45	-17.3732	-505.371	-21.0571	-447.998	-15.9999	-344.238	-11.8703	-360.718	-11.6361		-11.592
		498.5	-122.681	-3.83377	-225.83	-6.10352	-386.963	-9.67407	-210.571	-4.3869	-244.751	-5.43891	-626.831	-19.5885	-484.619	-17.3078	-498.047	-20.752	-446.167	-15.9345	-342.407	-11.8071	-349.731	-11.2817		-11.4644
		499	-123.901	-3.87192	-231.323	-6.25198	-385.742	-9.64355	-211.182	-4.39962	-248.413	-5.52029	-636.597	-19.8936	-492.554	-17.5912	-496.826	-20.7011	-455.322	-16.2615	-343.018	-11.8282	-366.211	-11.8133		-11.616
		499.5	-125.122	-3.91006	-236.206	-6.38395	-385.132	-9.6283	-216.675	-4.51406	-245.972	-5.46604	-621.948	-19.4359	-485.84	-17.3514	-504.15	-21.0063	-440.674	-15.7384	-354.004	-12.207	-368.652	-11.892		-11.5939
		500	-126.953	-3.96729	-240.479	-6.49942	-397.339	-9.93347	-218.506	-4.55221	-238.037	-5.28971	-639.038	-19.9699	-484.619	-17.3078	-495.605	-20.6502	-461.426	-16.4795	-358.887	-12.3754	-363.159	-11.7148		-11.7036
		500.5	-124.512	-3.89099	-239.258	-6.46643	-396.729	-9.91821	-214.844	-4.47591	-228.271	-5.0727	-642.09	-20.0653	-478.516	-17.0898	-490.723	-20.4468	-455.933	-16.2833	-360.107	-12.4175	-372.925	-12.0298		-11.6506
		501	-122.681	-3.83377	-220.947	-5.97155	-399.17	-9.97925	-215.454	-4.48863	-228.271	-5.0727	-635.986	-19.8746	-486.45	-17.3732	-487.061	-20.2942	-457.153	-16.3269	-366.211	-12.628	-362.549	-11.6951		-11.5944
		501.5	-122.681	-3.83377	-220.337	-5.95505	-401.611	-10.0403	-216.064	-4.50134	-234.985	-5.2219	-635.986	-19.8746	-492.554	-17.5912	-487.061	-20.2942	-460.815	-16.4577	-360.718	-12.4385	-366.211	-11.8133		-11.6383
		502	-128.174	-4.00543	-218.506	-5.90556	-395.508	-9.8877	-221.558	-4.61578	-232.544	-5.16764	-642.09	-20.0653	-495.605	-17.7002	-493.774	-20.5739	-456.543	-16.3051	-363.77	-12.5438	-372.925	-12.0298		-11.7091
		502.5	-123.901	-3.87192	-225.22	-6.08702	-385.132	-9.6283	-217.285	-4.52677	-236.206	-5.24902	-631.104	-19.722	-478.516	-17.0898	-496.826	-20.7011	-447.998	-15.9999	-364.99	-12.5859	-376.587	-12.148		-11.6009
		503	-127.563	-3.98636	-223.999	-6.05403	-385.742	-9.64355	-214.233	-4.4632	-236.816	-5.26259	-635.986	-19.8746	-476.685	-17.0244	-494.995	-20.6248	-455.322	-16.2615	-368.042	-12.6911	-370.483	-11.9511		-11.6216
		503.5	-123.901	-3.87192	-220.947	-5.97155	-385.132	-9.6283	-214.233	-4.4632	-231.934	-5.15408	-648.804	-20.2751	-476.685	-17.0244	-490.112	-20.4213	-453.491	-16.1961	-364.38	-12.5648	-388.184	-12.5221		-11.6448
		504	-122.681	-3.83377	-223.389	-6.03753	-382.08	-9.552	-208.13	-4.33604	-234.375	-5.20833	-643.921	-20.1225	-458.984	-16.3923	-485.229	-20.2179	-461.426	-16.4795	-358.276	-12.3544	-377.808	-12.1873		-11.5201
		504.5	-121.46	-3.79562	-211.182	-5.70761	-384.521	-9.61304	-212.402	-4.42505	-234.375	-5.20833	-632.324	-19.7601	-454.102	-16.2179	-491.333	-20.4722	-455.933	-16.2833	-352.783	-12.1649	-383.301	-12.3645		-11.4557
		505	-125.122	-3.91006	-223.389	-6.03753	-389.404	-9.73511	-214.233	-4.4632	-234.985	-5.2219	-630.493	-19.7029	-468.75	-16.7411	-493.164	-20.5485	-452.881	-16.1743	-357.666	-12.3333	-381.47	-12.3055		-11.5612
		505.5	-123.291	-3.85284	-216.064	-5.83958	-387.573	-9.68933	-215.454	-4.48863	-242.92	-5.39822	-635.376	-19.8555	-475.464	-16.9809	-493.774	-20.5739	-460.205	-16.4359	-363.159	-12.5227	-380.859	-12.2858		-11.6294
		506	-122.07	-3.8147	-223.389	-6.03753	-387.573	-9.68933	-214.844	-4.47591	-245.361	-5.45247	-635.376	-19.8555	-477.295	-17.0462	-507.202	-21.1334	-454.712	-16.2397	-361.938	-12.4806	-386.963	-12.4827		-11.7007
		506.5	-123.901	-3.87192	-236.206	-6.38395	-386.963	-9.67407	-213.013	-4.43776	-253.296	-5.6288	-642.7	-20.0844	-471.802	-16.8501	-504.15	-21.0063	-449.829	-16.0653	-355.835	-12.2702	-376.587	-12.148		-11.6746
		507	-123.291	-3.85284	-222.778	-6.02104	-390.015	-9.75037	-210.571	-4.3869	-249.634	-5.54742	-631.104	-19.722	-457.153	-16.3269	-491.333	-20.4722	-452.271	-16.1525	-366.211	-12.628	-373.535	-12.0495		-11.5372
		507.5	-122.681	-3.83377	-223.389	-6.03753	-396.118	-9.90295	-211.792	-4.41233	-239.258	-5.31684	-631.104	-19.722	-458.374	-16.3705	-489.502	-20.3959	-452.271	-16.1525	-361.328	-12.4596	-365.601	-11.7936		-11.4907
		508	-122.07	-3.8147	-230.103	-6.21899	-393.066	-9.82666	-213.013	-4.43776	-244.141	-5.42535	-644.531	-20.1416	-467.529	-16.6975	-484.009	-20.167	-458.984	-16.3923	-359.497	-12.3965	-372.314	-12.0101		-11.5935
		508.5	-125.732	-3.92914	-237.427	-6.41694	-391.846	-9.79614	-220.947	-4.60307	-247.803	-5.50673	-639.648	-19.989	-475.464	-16.9809	-475.464	-19.811	-469.971	-16.7847	-369.263	-12.7332	-363.159	-11.7148		-11.6605
		509	-127.563	-3.98636	-240.479	-6.49942	-386.353	-9.65881	-219.116	-4.56492	-244.141	-5.42535	-625	-19.5312	-480.957	-17.177	-481.567	-20.0653	-466.309	-16.6539	-358.276	-12.3544	-369.263	-11.9117		-11.6208
		509.5	-127.563	-3.98636	-224.609	-6.07052	-384.521	-9.61304	-215.454	-4.48863	-237.427	-5.27615	-641.479	-20.0462	-486.45	-17.3732	-487.061	-20.2942	-457.764	-16.3487	-351.562	-12.1228	-377.808	-12.1873		-11.6188
		510	-128.784	-4.02451	-226.44	-6.12001	-389.404	-9.73511	-210.571	-4.3869	-235.596	-5.23546	-667.114	-20.8473	-493.774	-17.6348	-486.45	-20.2688	-440.063	-15.7166	-343.628	-11.8492	-379.028	-12.2267		-11.6405
		510.5	-130.615	-4.08173	-231.934	-6.26848	-392.456	-9.8114	-211.792	-4.41233	-239.868	-5.3304	-659.18	-20.5994	-479.126	-17.1116	-483.398	-20.1416	-447.998	-15.9999	-371.094	-12.7963	-380.859	-12.2858		-11.7126
		511	-125.732	-3.92914	-218.506	-5.90556	-388.794	-9.71985	-214.844	-4.47591	-239.258	-5.31684	-651.245	-20.3514	-482.178	-17.2206	-493.164	-20.5485	-454.712	-16.2397	-352.783	-12.1649	-366.211	-11.8133		-11.6078
		511.5	-122.681	-3.83377	-216.675	-5.85608	-394.287	-9.85718	-220.947	-4.60307	-236.206	-5.24902	-654.297	-20.4468	-484.009	-17.286	-477.295	-19.8873	-447.388	-15.9781	-352.783	-12.1649	-375.366	-12.1086		-11.5701
		512	-125.732	-3.92914	-210.571	-5.69112	-393.066	-9.82666	-220.947	-4.60307	-236.206	-5.24902	-667.114	-20.8473	-469.971	-16.7847	-487.061	-20.2942	-463.867	-16.5667	-363.159	-12.5227	-371.704	-11.9905		-11.6641
		512.5	-127.563	-3.98636	-215.454	-5.82308	-390.625	-9.76562	-223.389	-4.65393	-238.037	-5.28971	-654.907	-20.4659	-484.619	-17.3078	-482.178	-20.0907	-462.036	-16.5013	-365.601	-12.6069	-376.587	-12.148		-11.6945
		513	-122.681	-3.83377	-206.909	-5.59214	-388.184	-9.70459	-223.999	-4.66665	-245.361	-5.45247	-657.349	-20.5421	-475.464	-16.9809	-478.516	-19.9382	-458.374	-16.3705	-361.328	-12.4596	-385.132	-12.4236		-11.6331
		513.5	-120.239	-3.75748	-200.806	-5.42718	-382.08	-9.552	-224.609	-4.67936	-244.141	-5.42535	-660.4	-20.6375	-473.633	-16.9155	-492.554	-20.5231	-465.698	-16.6321	-362.549	-12.5017	-377.197	-12.1677		-11.6563
		514	-125.122	-3.91006	-214.844	-5.80659	-388.184	-9.70459	-217.896	-4.53949	-245.361	-5.45247	-661.011	-20.6566	-460.205	-16.4359	-495.605	-20.6502	-465.088	-16.6103	-364.99	-12.5859	-363.77	-11.7345		-11.6442
		514.5	-123.291	-3.85284	-216.064	-5.83958	-393.066	-9.82666	-216.675	-4.51406	-245.361	-5.45247	-661.621	-20.6757	-477.905	-17.068	-479.736	-19.989	-453.491	-16.1961	-360.107	-12.4175	-369.263	-11.9117		-11.6131
		515	-123.291	-3.85284	-214.844	-5.80659	-393.677	-9.84192	-217.285	-4.52677	-242.92	-5.39822	-676.27	-21.1334	-479.126	-17.1116	-477.905	-19.9127	-457.764	-16.3487	-365.601	-12.6069	-374.146	-12.0692		-11.6917
		515.5	-122.07	-3.8147	-206.299	-5.57564	-393.677	-9.84192	-214.844	-4.47591	-241.699	-5.37109	-676.27	-21.1334	-495.605	-17.7002	-475.464	-19.811	-457.153	-16.3269	-356.445	-12.2912	-371.704	-11.9905		-11.6666
		516	-119.629	-3.7384	-223.999	-6.05403	-395.508	-9.8877	-222.168	-4.6285	-244.751	-5.43891	-654.297	-20.4468	-478.516	-17.0898	-492.554	-20.5231	-464.478	-16.5885	-353.394	-12.186	-363.159	-11.7148		-11.6633
		516.5	-120.239	-3.75748	-202.637	-5.47667	-390.625	-9.76562	-217.896	-4.53949	-244.751	-5.43891	-645.752	-20.1797	-473.022	-16.8937	-500.488	-20.8537	-464.478	-16.5885	-366.211	-12.628	-374.146	-12.0692		-11.6537
		517	-123.291	-3.85284	-195.923	-5.29521	-391.235	-9.78088	-217.285	-4.52677	-241.699	-5.37109	-645.142	-20.1607	-480.347	-17.1552	-499.268	-20.8028	-455.322	-16.2615	-367.432	-12.6701	-365.601	-11.7936		-11.6064
		517.5	-123.291	-3.85284	-194.702	-5.26222	-396.118	-9.90295	-209.351	-4.36147	-241.699	-5.37109	-657.959	-20.5612	-477.295	-17.0462	-497.437	-20.7265	-446.777	-15.9563	-361.938	-12.4806	-377.197	-12.1677		-11.6081
		518	-122.07	-3.8147	-208.74	-5.64163	-383.911	-9.59778	-206.299	-4.29789	-239.868	-5.3304	-643.311	-20.1035	-482.788	-17.2424	-482.788	-20.1162	-435.791	-15.564	-369.263	-12.7332	-370.483	-11.9511		-11.4902
		518.5	-130.615	-4.08173	-203.247	-5.49316	-388.794	-9.71985	-210.571	-4.3869	-240.479	-5.34397	-640.869	-20.0272	-473.633	-16.9155	-486.45	-20.2688	-455.322	-16.2615	-374.756	-12.9226	-376.587	-12.148		-11.5972
		519	-125.732	-3.92914	-213.013	-5.7571	-392.456	-9.8114	-214.844	-4.47591	-245.361	-5.45247	-634.766	-19.8364	-470.581	-16.8065	-479.736	-19.989	-456.543	-16.3051	-380.859	-13.1331	-381.47	-12.3055		-11.6183
		519.5	-128.784	-4.02451	-216.064	-5.83958	-391.235	-9.78088	-213.623	-4.45048	-244.141	-5.42535	-646.973	-20.2179	-478.516	-17.0898	-493.164	-20.5485	-455.933	-16.2833	-364.99	-12.5859	-375.977	-12.1283		-11.6704
		520	-126.343	-3.94821	-224.609	-6.07052	-388.794	-9.71985	-209.961	-4.37419	-245.361	-5.45247	-653.076	-20.4086	-486.45	-17.3732	-484.009	-20.167	-454.102	-16.2179	-376.587	-12.9858	-384.521	-12.4039		-11.7383
		520.5	-124.512	-3.89099	-227.661	-6.153	-388.184	-9.70459	-208.74	-4.34875	-249.634	-5.54742	-654.297	-20.4468	-480.957	-17.177	-477.295	-19.8873	-460.205	-16.4359	-374.146	-12.9016	-380.249	-12.2661		-11.7054
		521	-125.122	-3.91006	-217.896	-5.88907	-383.301	-9.58252	-203.857	-4.24703	-245.972	-5.46604	-647.583	-20.237	-496.826	-17.7438	-469.36	-19.5567	-458.984	-16.3923	-372.314	-12.8384	-377.197	-12.1677		-11.6391
		521.5	-125.122	-3.91006	-222.168	-6.00454	-391.846	-9.79614	-202.637	-4.2216	-239.258	-5.31684	-623.169	-19.474	-494.385	-17.6566	-471.802	-19.6584	-466.919	-16.6757	-359.497	-12.3965	-379.639	-12.2464		-11.5779
		522	-125.732	-3.92914	-227.661	-6.153	-394.287	-9.85718	-201.416	-4.19617	-235.596	-5.23546	-638.428	-19.9509	-487.061	-17.395	-483.398	-20.1416	-470.581	-16.8065	-350.342	-12.0808	-371.704	-11.9905		-11.6124
		522.5	-126.343	-3.94821	-228.271	-6.1695	-396.118	-9.90295	-203.247	-4.23431	-242.31	-5.38466	-634.155	-19.8174	-496.216	-17.722	-499.268	-20.8028	-466.309	-16.6539	-340.576	-11.744	-385.132	-12.4236		-11.7094
		523	-123.901	-3.87192	-229.492	-6.20249	-393.677	-9.84192	-205.688	-4.28518	-240.479	-5.34397	-640.869	-20.0272	-480.957	-17.177	-480.957	-20.0399	-463.867	-16.5667	-347.29	-11.9755	-377.197	-12.1677		-11.5909
		523.5	-123.291	-3.85284	-206.299	-5.57564	-396.118	-9.90295	-211.182	-4.39962	-241.089	-5.35753	-630.493	-19.7029	-473.022	-16.8937	-477.295	-19.8873	-461.426	-16.4795	-357.056	-12.3123	-381.47	-12.3055		-11.5154
		524	-124.512	-3.89099	-208.74	-5.64163	-397.949	-9.94873	-213.013	-4.43776	-240.479	-5.34397	-646.973	-20.2179	-467.529	-16.6975	-467.529	-19.4804	-461.426	-16.4795	-356.445	-12.2912	-380.249	-12.2661		-11.5178
		524.5	-123.291	-3.85284	-199.585	-5.39419	-394.897	-9.87244	-211.182	-4.39962	-241.699	-5.37109	-646.362	-20.1988	-465.698	-16.6321	-479.736	-19.989	-463.867	-16.5667	-343.628	-11.8492	-380.249	-12.2661		-11.4902
		525	-124.512	-3.89099	-202.637	-5.47667	-389.404	-9.73511	-218.506	-4.55221	-238.647	-5.30328	-610.352	-19.0735	-466.919	-16.6757	-473.633	-19.7347	-469.971	-16.7847	-347.29	-11.9755	-372.925	-12.0298		-11.3847
		525.5	-122.681	-3.83377	-217.896	-5.88907	-383.301	-9.58252	-221.558	-4.61578	-244.141	-5.42535	-647.583	-20.237	-482.178	-17.2206	-486.45	-20.2688	-463.257	-16.5449	-356.445	-12.2912	-374.146	-12.0692		-11.6344
		526	-128.784	-4.02451	-215.454	-5.82308	-385.132	-9.6283	-220.947	-4.60307	-247.803	-5.50673	-635.376	-19.8555	-475.464	-16.9809	-482.178	-20.0907	-460.205	-16.4359	-357.056	-12.3123	-369.263	-11.9117		-11.5611
		526.5	-126.343	-3.94821	-206.909	-5.59214	-385.132	-9.6283	-219.727	-4.57764	-245.972	-5.46604	-639.038	-19.9699	-473.633	-16.9155	-488.281	-20.3451	-452.881	-16.1743	-345.459	-11.9124	-368.042	-11.8723		-11.4911
		527	-127.563	-3.98636	-211.792	-5.72411	-383.301	-9.58252	-215.454	-4.48863	-242.92	-5.39822	-621.948	-19.4359	-484.619	-17.3078	-494.385	-20.5994	-449.219	-16.0435	-354.614	-12.2281	-372.314	-12.0101		-11.5277
		527.5	-124.512	-3.89099	-219.116	-5.92206	-386.963	-9.67407	-220.337	-4.59035	-238.647	-5.30328	-650.635	-20.3323	-462.646	-16.5231	-479.126	-19.9636	-453.491	-16.1961	-354.614	-12.2281	-377.808	-12.1873		-11.5283
		528	-128.174	-4.00543	-214.233	-5.79009	-386.353	-9.65881	-214.844	-4.47591	-238.037	-5.28971	-659.18	-20.5994	-470.581	-16.8065	-482.788	-20.1162	-449.829	-16.0653	-368.042	-12.6911	-378.418	-12.207		-11.6096
		528.5	-126.343	-3.94821	-220.947	-5.97155	-388.794	-9.71985	-217.896	-4.53949	-245.361	-5.45247	-648.804	-20.2751	-462.036	-16.5013	-477.295	-19.8873	-444.946	-15.8909	-355.225	-12.2491	-385.132	-12.4236		-11.5326
		529	-128.174	-4.00543	-214.844	-5.80659	-394.287	-9.85718	-219.116	-4.56492	-241.089	-5.35753	-629.883	-19.6838	-455.933	-16.2833	-474.854	-19.7856	-451.05	-16.1089	-368.042	-12.6911	-387.573	-12.5024		-11.5133
		529.5	-122.681	-3.83377	-211.792	-5.72411	-395.508	-9.8877	-221.558	-4.61578	-244.751	-5.43891	-636.597	-19.8936	-447.388	-15.9781	-467.529	-19.4804	-452.271	-16.1525	-365.601	-12.6069	-384.521	-12.4039		-11.456
		530	-119.629	-3.7384	-212.402	-5.7406	-385.132	-9.6283	-217.896	-4.53949	-241.699	-5.37109	-634.766	-19.8364	-460.815	-16.4577	-454.712	-18.9463	-456.543	-16.3051	-350.342	-12.0808	-371.704	-11.9905		-11.3304
		530.5	-119.019	-3.71933	-207.52	-5.60864	-386.963	-9.67407	-220.947	-4.60307	-241.699	-5.37109	-625.61	-19.5503	-464.478	-16.5885	-455.322	-18.9718	-452.271	-16.1525	-362.549	-12.5017	-368.652	-11.892		-11.3303
		531	-124.512	-3.89099	-213.623	-5.7736	-386.963	-9.67407	-220.337	-4.59035	-233.154	-5.18121	-632.324	-19.7601	-458.374	-16.3705	-470.581	-19.6075	-462.036	-16.5013	-354.614	-12.2281	-368.652	-11.892		-11.4063
		531.5	-118.408	-3.70026	-223.389	-6.03753	-384.521	-9.61304	-222.168	-4.6285	-238.647	-5.30328	-633.545	-19.7983	-473.022	-16.8937	-464.478	-19.3532	-457.153	-16.3269	-368.042	-12.6911	-377.808	-12.1873		-11.503
		532	-122.07	-3.8147	-223.389	-6.03753	-386.353	-9.65881	-223.389	-4.65393	-232.544	-5.16764	-616.455	-19.2642	-461.426	-16.4795	-476.074	-19.8364	-446.167	-15.9345	-380.859	-13.1331	-382.08	-12.3252		-11.4823
		532.5	-123.901	-3.87192	-212.402	-5.7406	-383.301	-9.58252	-223.999	-4.66665	-230.713	-5.12695	-620.117	-19.3787	-463.257	-16.5449	-473.633	-19.7347	-444.946	-15.8909	-388.184	-13.3856	-372.314	-12.0101		-11.4485
		533	-124.512	-3.89099	-231.934	-6.26848	-384.521	-9.61304	-220.337	-4.59035	-230.713	-5.12695	-610.962	-19.0926	-466.309	-16.6539	-469.971	-19.5821	-443.115	-15.8255	-379.639	-13.091	-371.704	-11.9905		-11.4296
		533.5	-125.122	-3.91006	-227.051	-6.13651	-387.573	-9.68933	-217.896	-4.53949	-228.882	-5.08626	-617.065	-19.2833	-474.854	-16.9591	-488.892	-20.3705	-444.946	-15.8909	-375.977	-12.9647	-369.263	-11.9117		-11.522
		534	-125.122	-3.91006	-213.013	-5.7571	-393.066	-9.82666	-222.778	-4.64122	-233.765	-5.19477	-637.817	-19.9318	-476.074	-17.0027	-487.671	-20.3196	-451.05	-16.1089	-372.314	-12.8384	-368.042	-11.8723		-11.5821
		534.5	-126.343	-3.94821	-212.402	-5.7406	-390.625	-9.76562	-222.778	-4.64122	-237.427	-5.27615	-637.817	-19.9318	-467.529	-16.6975	-476.685	-19.8619	-452.271	-16.1525	-379.028	-13.0699	-363.159	-11.7148		-11.5273
		535	-130.005	-4.06265	-210.571	-5.69112	-380.249	-9.50623	-220.947	-4.60307	-241.089	-5.35753	-642.09	-20.0653	-449.829	-16.0653	-476.074	-19.8364	-447.388	-15.9781	-372.925	-12.8595	-368.042	-11.8723		-11.4452
		535.5	-126.953	-3.96729	-222.778	-6.02104	-379.028	-9.47571	-214.844	-4.47591	-245.972	-5.46604	-634.766	-19.8364	-458.984	-16.3923	-475.464	-19.811	-440.063	-15.7166	-374.146	-12.9016	-367.432	-11.8526		-11.447
		536	-118.408	-3.70026	-210.571	-5.69112	-378.418	-9.46045	-206.299	-4.29789	-248.413	-5.52029	-625	-19.5312	-463.257	-16.5449	-476.074	-19.8364	-443.726	-15.8473	-383.911	-13.2383	-372.314	-12.0101		-11.4253
		536.5	-123.291	-3.85284	-210.571	-5.69112	-383.911	-9.59778	-208.74	-4.34875	-242.92	-5.39822	-637.207	-19.9127	-460.815	-16.4577	-485.84	-20.2433	-448.608	-16.0217	-371.094	-12.7963	-382.08	-12.3252		-11.5132
		537	-121.46	-3.79562	-206.299	-5.57564	-383.301	-9.58252	-214.233	-4.4632	-249.023	-5.53385	-644.531	-20.1416	-457.764	-16.3487	-478.516	-19.9382	-449.219	-16.0435	-339.966	-11.723	-381.47	-12.3055		-11.4047
		537.5	-123.291	-3.85284	-208.74	-5.64163	-377.808	-9.44519	-217.896	-4.53949	-244.141	-5.42535	-663.452	-20.7329	-455.322	-16.2615	-484.619	-20.1925	-446.777	-15.9563	-358.887	-12.3754	-392.456	-12.6599		-11.553
		538	-123.901	-3.87192	-210.571	-5.69112	-377.808	-9.44519	-223.389	-4.65393	-244.141	-5.42535	-654.907	-20.4659	-466.309	-16.6539	-474.243	-19.7601	-448.608	-16.0217	-352.173	-12.1439	-382.08	-12.3252		-11.4962
		538.5	-125.732	-3.92914	-213.623	-5.7736	-376.587	-9.41467	-223.999	-4.66665	-241.089	-5.35753	-661.621	-20.6757	-469.971	-16.7847	-465.088	-19.3787	-455.933	-16.2833	-357.666	-12.3333	-381.47	-12.3055		-11.5366
		539	-126.953	-3.96729	-217.896	-5.88907	-376.587	-9.41467	-226.44	-4.71751	-242.92	-5.39822	-651.855	-20.3705	-473.633	-16.9155	-466.309	-19.4295	-442.505	-15.8037	-360.718	-12.4385	-370.483	-11.9511		-11.4814
		539.5	-127.563	-3.98636	-217.896	-5.88907	-386.353	-9.65881	-219.727	-4.57764	-243.53	-5.41178	-642.7	-20.0844	-479.736	-17.1334	-471.191	-19.633	-449.829	-16.0653	-365.601	-12.6069	-370.483	-11.9511		-11.5453
		540	-120.239	-3.75748	-222.778	-6.02104	-390.625	-9.76562	-215.454	-4.48863	-242.31	-5.38466	-665.283	-20.7901	-479.126	-17.1116	-460.815	-19.2006	-451.66	-16.1307	-355.225	-12.2491	-377.808	-12.1873		-11.5534
		540.5	-119.629	-3.7384	-222.778	-6.02104	-392.456	-9.8114	-220.947	-4.60307	-241.699	-5.37109	-671.997	-20.9999	-473.633	-16.9155	-458.984	-19.1243	-454.102	-16.2179	-358.887	-12.3754	-385.132	-12.4236		-11.6001
		541	-121.46	-3.79562	-227.051	-6.13651	-388.184	-9.70459	-219.116	-4.56492	-251.465	-5.58811	-658.569	-20.5803	-476.685	-17.0244	-469.36	-19.5567	-456.543	-16.3051	-364.99	-12.5859	-369.873	-11.9314		-11.6158
		541.5	-117.798	-3.68118	-220.947	-5.97155	-381.47	-9.53674	-219.727	-4.57764	-250.244	-5.56098	-651.855	-20.3705	-480.957	-17.177	-465.698	-19.4041	-446.777	-15.9563	-358.276	-12.3544	-375.366	-12.1086		-11.5181
		542	-122.07	-3.8147	-213.623	-5.7736	-385.132	-9.6283	-214.233	-4.4632	-250.854	-5.57454	-640.259	-20.0081	-470.581	-16.8065	-460.815	-19.2006	-463.867	-16.5667	-357.666	-12.3333	-379.028	-12.2267		-11.4906
		542.5	-117.798	-3.68118	-209.351	-5.65812	-380.859	-9.52148	-215.454	-4.48863	-246.582	-5.4796	-653.076	-20.4086	-477.905	-17.068	-460.205	-19.1752	-454.102	-16.2179	-358.276	-12.3544	-382.69	-12.3449		-11.4907
		543	-118.408	-3.70026	-216.064	-5.83958	-384.521	-9.61304	-213.623	-4.45048	-248.413	-5.52029	-634.155	-19.8174	-476.074	-17.0027	-463.257	-19.3024	-447.388	-15.9781	-349.731	-12.0597	-373.535	-12.0495		-11.3939
		543.5	-122.07	-3.8147	-227.051	-6.13651	-382.69	-9.56726	-207.52	-4.32332	-247.192	-5.49316	-643.311	-20.1035	-464.478	-16.5885	-462.646	-19.2769	-452.881	-16.1743	-354.004	-12.207	-376.587	-12.148		-11.4394
		544	-124.512	-3.89099	-221.558	-5.98804	-385.132	-9.6283	-208.74	-4.34875	-242.31	-5.38466	-639.648	-19.989	-468.14	-16.7193	-465.088	-19.3787	-443.726	-15.8473	-346.069	-11.9334	-388.794	-12.5417		-11.4227
		544.5	-119.629	-3.7384	-214.233	-5.79009	-381.47	-9.53674	-213.013	-4.43776	-245.361	-5.45247	-634.155	-19.8174	-480.957	-17.177	-463.257	-19.3024	-441.895	-15.7819	-347.9	-11.9966	-381.47	-12.3055		-11.3942
		545	-120.239	-3.75748	-206.909	-5.59214	-385.742	-9.64355	-217.285	-4.52677	-247.192	-5.49316	-651.855	-20.3705	-486.45	-17.3732	-468.75	-19.5312	-450.439	-16.0871	-354.004	-12.207	-372.314	-12.0101		-11.5084
		545.5	-119.019	-3.71933	-208.74	-5.64163	-380.249	-9.50623	-212.402	-4.42505	-238.037	-5.28971	-650.024	-20.3133	-488.892	-17.4604	-473.022	-19.7093	-441.284	-15.7601	-348.511	-12.0176	-370.483	-11.9511		-11.4358
		546	-120.85	-3.77655	-211.792	-5.72411	-383.911	-9.59778	-216.064	-4.50134	-228.882	-5.08626	-646.973	-20.2179	-488.281	-17.4386	-469.36	-19.5567	-439.453	-15.6948	-349.731	-12.0597	-376.587	-12.148		-11.4365
		546.5	-120.239	-3.75748	-215.454	-5.82308	-386.963	-9.67407	-219.727	-4.57764	-234.985	-5.2219	-628.052	-19.6266	-489.502	-17.4822	-470.581	-19.6075	-427.856	-15.2806	-335.083	-11.5546	-376.587	-12.148		-11.3412
		547	-122.07	-3.8147	-227.661	-6.153	-387.573	-9.68933	-213.623	-4.45048	-245.972	-5.46604	-631.714	-19.7411	-496.216	-17.722	-457.764	-19.0735	-438.843	-15.673	-345.459	-11.9124	-375.366	-12.1086		-11.4367
		547.5	-118.408	-3.70026	-213.013	-5.7571	-385.742	-9.64355	-222.168	-4.6285	-238.647	-5.30328	-622.559	-19.455	-492.554	-17.5912	-457.764	-19.0735	-442.505	-15.8037	-338.135	-11.6598	-372.314	-12.0101		-11.3296
		548	-119.019	-3.71933	-200.195	-5.41068	-386.963	-9.67407	-225.83	-4.70479	-240.479	-5.34397	-646.973	-20.2179	-485.84	-17.3514	-463.257	-19.3024	-445.557	-15.9127	-342.407	-11.8071	-367.432	-11.8526		-11.3906
		548.5	-122.681	-3.83377	-208.13	-5.62513	-382.69	-9.56726	-223.389	-4.65393	-242.31	-5.38466	-650.024	-20.3133	-476.685	-17.0244	-458.374	-19.0989	-448.608	-16.0217	-332.642	-11.4704	-371.704	-11.9905		-11.3622
		549	-128.174	-4.00543	-208.13	-5.62513	-384.521	-9.61304	-216.064	-4.50134	-239.868	-5.3304	-643.311	-20.1035	-482.178	-17.2206	-462.646	-19.2769	-444.946	-15.8909	-338.135	-11.6598	-372.314	-12.0101		-11.3852
		549.5	-122.681	-3.83377	-208.13	-5.62513	-375.366	-9.38416	-211.182	-4.39962	-238.037	-5.28971	-656.128	-20.504	-480.347	-17.1552	-469.971	-19.5821	-434.57	-15.5204	-340.576	-11.744	-370.483	-11.9511		-11.3627
		550	-126.343	-3.94821	-219.116	-5.92206	-377.808	-9.44519	-206.299	-4.29789	-241.699	-5.37109	-639.648	-19.989	-487.671	-17.4168	-463.867	-19.3278	-423.584	-15.128	-335.083	-11.5546	-378.418	-12.207		-11.328
		550.5	-125.732	-3.92914	-217.285	-5.87257	-380.249	-9.50623	-210.571	-4.3869	-241.089	-5.35753	-631.714	-19.7411	-488.281	-17.4386	-462.036	-19.2515	-432.129	-15.4332	-341.187	-11.7651	-377.808	-12.1873		-11.3517
		551	-127.563	-3.98636	-203.247	-5.49316	-383.301	-9.58252	-205.688	-4.28518	-242.92	-5.39822	-644.531	-20.1416	-489.502	-17.4822	-469.971	-19.5821	-437.622	-15.6294	-349.121	-12.0387	-386.353	-12.463		-11.462
		551.5	-128.174	-4.00543	-210.571	-5.69112	-386.963	-9.67407	-206.909	-4.31061	-245.972	-5.46604	-651.245	-20.3514	-477.905	-17.068	-474.243	-19.7601	-432.739	-15.455	-349.121	-12.0387	-387.573	-12.5024		-11.4839
		552	-130.615	-4.08173	-218.506	-5.90556	-388.184	-9.70459	-209.351	-4.36147	-241.089	-5.35753	-646.362	-20.1988	-474.854	-16.9591	-476.074	-19.8364	-432.739	-15.455	-346.68	-11.9545	-368.652	-11.892		-11.4279
		552.5	-131.226	-4.1008	-209.351	-5.65812	-388.794	-9.71985	-212.402	-4.42505	-242.92	-5.39822	-637.817	-19.9318	-473.022	-16.8937	-479.126	-19.9636	-431.519	-15.4114	-337.524	-11.6388	-368.042	-11.8723		-11.3649
		553	-128.174	-4.00543	-223.999	-6.05403	-385.742	-9.64355	-207.52	-4.32332	-242.92	-5.39822	-628.662	-19.6457	-485.229	-17.3296	-490.112	-20.4213	-432.129	-15.4332	-344.238	-11.8703	-370.483	-11.9511		-11.4614
		553.5	-125.122	-3.91006	-214.844	-5.80659	-384.521	-9.61304	-208.13	-4.33604	-240.479	-5.34397	-597.534	-18.6729	-493.774	-17.6348	-487.061	-20.2942	-443.115	-15.8255	-344.238	-11.8703	-368.652	-11.892		-11.3818
		554	-122.07	-3.8147	-213.623	-5.7736	-386.963	-9.67407	-209.351	-4.36147	-233.765	-5.19477	-609.741	-19.0544	-486.45	-17.3732	-479.736	-19.989	-447.388	-15.9781	-352.783	-12.1649	-375.366	-12.1086		-11.4079
		554.5	-120.85	-3.77655	-230.713	-6.23548	-388.794	-9.71985	-211.182	-4.39962	-235.596	-5.23546	-617.065	-19.2833	-474.854	-16.9591	-484.619	-20.1925	-449.829	-16.0653	-353.394	-12.186	-372.925	-12.0298		-11.4621
		555	-115.356	-3.60489	-233.154	-6.30147	-388.184	-9.70459	-209.961	-4.37419	-238.647	-5.30328	-635.986	-19.8746	-473.633	-16.9155	-475.464	-19.811	-447.998	-15.9999	-343.628	-11.8492	-369.873	-11.9314		-11.4245
		555.5	-115.967	-3.62396	-203.857	-5.50966	-389.404	-9.73511	-208.13	-4.33604	-249.023	-5.53385	-606.079	-18.94	-471.802	-16.8501	-484.009	-20.167	-441.284	-15.7601	-347.9	-11.9966	-371.094	-11.9708		-11.3112
		556	-115.967	-3.62396	-198.975	-5.37769	-384.521	-9.61304	-209.351	-4.36147	-248.413	-5.52029	-619.507	-19.3596	-482.788	-17.2424	-482.788	-20.1162	-451.66	-16.1307	-348.511	-12.0176	-362.549	-11.6951		-11.3689
		556.5	-117.798	-3.68118	-192.871	-5.21273	-383.911	-9.59778	-211.792	-4.41233	-243.53	-5.41178	-625.61	-19.5503	-490.723	-17.5258	-487.061	-20.2942	-456.543	-16.3051	-359.497	-12.3965	-372.314	-12.0101		-11.4907
		557	-120.239	-3.75748	-211.182	-5.70761	-375.366	-9.38416	-212.402	-4.42505	-242.31	-5.38466	-607.3	-18.9781	-478.516	-17.0898	-485.84	-20.2433	-451.05	-16.1089	-364.38	-12.5648	-382.08	-12.3252		-11.4517
		557.5	-117.798	-3.68118	-225.83	-6.10352	-379.028	-9.47571	-211.792	-4.41233	-244.141	-5.42535	-607.91	-18.9972	-480.957	-17.177	-484.619	-20.1925	-449.829	-16.0653	-365.601	-12.6069	-384.521	-12.4039		-11.5037
		558	-115.967	-3.62396	-223.999	-6.05403	-379.028	-9.47571	-211.792	-4.41233	-243.53	-5.41178	-612.793	-19.1498	-486.45	-17.3732	-480.957	-20.0399	-444.946	-15.8909	-357.666	-12.3333	-398.56	-12.8568		-11.5111
		558.5	-119.629	-3.7384	-211.182	-5.70761	-379.639	-9.49097	-217.285	-4.52677	-239.868	-5.3304	-609.131	-19.0353	-493.774	-17.6348	-484.009	-20.167	-442.505	-15.8037	-364.99	-12.5859	-378.418	-12.207		-11.4753
		559	-119.629	-3.7384	-216.675	-5.85608	-378.418	-9.46045	-216.675	-4.51406	-241.089	-5.35753	-606.079	-18.94	-478.516	-17.0898	-488.892	-20.3705	-452.881	-16.1743	-369.873	-12.7542	-371.094	-11.9708		-11.4751
		559.5	-122.07	-3.8147	-220.337	-5.95505	-372.925	-9.32312	-217.896	-4.53949	-246.582	-5.4796	-619.507	-19.3596	-474.854	-16.9591	-488.892	-20.3705	-448.608	-16.0217	-352.783	-12.1649	-376.587	-12.148		-11.4669
		560	-121.46	-3.79562	-208.74	-5.64163	-379.639	-9.49097	-210.571	-4.3869	-251.465	-5.58811	-609.131	-19.0353	-477.905	-17.068	-484.009	-20.167	-452.881	-16.1743	-353.394	-12.186	-381.47	-12.3055		-11.4399
		560.5	-125.732	-3.92914	-233.154	-6.30147	-368.652	-9.21631	-212.402	-4.42505	-244.751	-5.43891	-629.272	-19.6648	-457.764	-16.3487	-468.75	-19.5312	-457.764	-16.3487	-357.056	-12.3123	-372.314	-12.0101		-11.4115
		561	-120.239	-3.75748	-230.103	-6.21899	-371.704	-9.2926	-213.013	-4.43776	-244.751	-5.43891	-593.262	-18.5394	-472.412	-16.8719	-472.412	-19.6838	-449.829	-16.0653	-349.121	-12.0387	-388.184	-12.5221		-11.3515
		561.5	-118.408	-3.70026	-216.675	-5.85608	-371.094	-9.27734	-217.896	-4.53949	-246.582	-5.4796	-597.534	-18.6729	-465.698	-16.6321	-482.788	-20.1162	-463.867	-16.5667	-361.938	-12.4806	-383.301	-12.3645		-11.426
		562	-118.408	-3.70026	-216.064	-5.83958	-369.263	-9.23157	-218.506	-4.55221	-244.141	-5.42535	-568.237	-17.7574	-471.191	-16.8283	-492.554	-20.5231	-460.815	-16.4577	-352.173	-12.1439	-381.47	-12.3055		-11.3423
		562.5	-119.629	-3.7384	-226.44	-6.12001	-373.535	-9.33838	-214.233	-4.4632	-239.868	-5.3304	-580.444	-18.1389	-467.529	-16.6975	-490.723	-20.4468	-457.153	-16.3269	-350.342	-12.0808	-393.066	-12.6796		-11.3964
		563	-125.732	-3.92914	-232.544	-6.28497	-373.535	-9.33838	-216.064	-4.50134	-238.647	-5.30328	-604.248	-18.8828	-468.14	-16.7193	-484.619	-20.1925	-454.102	-16.2179	-356.445	-12.2912	-395.508	-12.7583		-11.4926
		563.5	-122.681	-3.83377	-228.271	-6.1695	-379.028	-9.47571	-213.623	-4.45048	-241.699	-5.37109	-595.703	-18.6157	-480.957	-17.177	-483.398	-20.1416	-453.491	-16.1961	-360.718	-12.4385	-391.235	-12.6205		-11.4991
		564	-122.07	-3.8147	-214.233	-5.79009	-374.146	-9.35364	-215.454	-4.48863	-252.075	-5.60167	-616.455	-19.2642	-482.788	-17.2424	-484.009	-20.167	-447.388	-15.9781	-369.263	-12.7332	-380.249	-12.2661		-11.5182
		564.5	-126.953	-3.96729	-217.285	-5.87257	-380.859	-9.52148	-211.792	-4.41233	-245.361	-5.45247	-600.586	-18.7683	-496.826	-17.7438	-490.723	-20.4468	-449.219	-16.0435	-361.938	-12.4806	-384.521	-12.4039		-11.5557
		565	-122.681	-3.83377	-224.609	-6.07052	-382.08	-9.552	-214.844	-4.47591	-245.361	-5.45247	-618.286	-19.3214	-496.216	-17.722	-477.295	-19.8873	-447.998	-15.9999	-363.77	-12.5438	-377.197	-12.1677		-11.5479
		565.5	-122.681	-3.83377	-219.727	-5.93856	-380.859	-9.52148	-214.844	-4.47591	-247.192	-5.49316	-617.065	-19.2833	-510.864	-18.2452	-476.074	-19.8364	-449.829	-16.0653	-358.887	-12.3754	-374.756	-12.0889		-11.5598
		566	-120.239	-3.75748	-225.83	-6.10352	-379.639	-9.49097	-214.844	-4.47591	-245.361	-5.45247	-607.91	-18.9972	-492.554	-17.5912	-478.516	-19.9382	-458.374	-16.3705	-345.459	-11.9124	-370.483	-11.9511		-11.4583
		566.5	-122.681	-3.83377	-239.258	-6.46643	-386.963	-9.67407	-213.013	-4.43776	-249.634	-5.54742	-588.989	-18.4059	-487.061	-17.395	-475.464	-19.811	-454.712	-16.2397	-358.887	-12.3754	-367.432	-11.8526		-11.4581
		567	-123.291	-3.85284	-223.999	-6.05403	-385.132	-9.6283	-208.13	-4.33604	-249.023	-5.53385	-570.679	-17.8337	-497.437	-17.7656	-470.581	-19.6075	-454.102	-16.2179	-357.056	-12.3123	-371.094	-11.9708		-11.3739
		567.5	-120.85	-3.77655	-213.623	-5.7736	-385.132	-9.6283	-210.571	-4.3869	-244.751	-5.43891	-592.651	-18.5204	-485.229	-17.3296	-465.698	-19.4041	-458.984	-16.3923	-362.549	-12.5017	-369.873	-11.9314		-11.3712
		568	-123.901	-3.87192	-239.258	-6.46643	-382.69	-9.56726	-216.675	-4.51406	-247.803	-5.50673	-631.714	-19.7411	-495.605	-17.7002	-474.243	-19.7601	-452.881	-16.1743	-366.211	-12.628	-382.69	-12.3449		-11.6614
		568.5	-126.343	-3.94821	-230.103	-6.21899	-383.911	-9.59778	-215.454	-4.48863	-244.141	-5.42535	-615.845	-19.2451	-498.657	-17.8092	-482.788	-20.1162	-451.66	-16.1307	-368.652	-12.7121	-390.625	-12.6008		-11.663
		569	-128.784	-4.02451	-239.868	-6.48292	-382.08	-9.552	-216.064	-4.50134	-247.803	-5.50673	-621.948	-19.4359	-494.385	-17.6566	-482.178	-20.0907	-451.05	-16.1089	-363.77	-12.5438	-388.794	-12.5417		-11.6768
		569.5	-127.563	-3.98636	-234.985	-6.35096	-391.235	-9.78088	-215.454	-4.48863	-247.803	-5.50673	-624.39	-19.5122	-487.671	-17.4168	-493.774	-20.5739	-452.881	-16.1743	-357.056	-12.3123	-392.456	-12.6599		-11.7057
		570	-122.681	-3.83377	-231.934	-6.26848	-385.132	-9.6283	-213.623	-4.45048	-247.803	-5.50673	-609.131	-19.0353	-499.268	-17.831	-473.022	-19.7093	-454.712	-16.2397	-361.328	-12.4596	-394.897	-12.7386		-11.6092
		570.5	-123.291	-3.85284	-231.323	-6.25198	-378.418	-9.46045	-213.623	-4.45048	-245.361	-5.45247	-626.831	-19.5885	-479.126	-17.1116	-482.178	-20.0907	-462.036	-16.5013	-355.225	-12.2491	-386.353	-12.463		-11.5884
		571	-125.122	-3.91006	-234.985	-6.35096	-378.418	-9.46045	-214.233	-4.4632	-243.53	-5.41178	-632.935	-19.7792	-471.191	-16.8283	-475.464	-19.811	-471.191	-16.8283	-356.445	-12.2912	-389.404	-12.5614		-11.6087
		571.5	-125.122	-3.91006	-233.154	-6.30147	-382.69	-9.56726	-209.961	-4.37419	-242.92	-5.39822	-621.948	-19.4359	-494.385	-17.6566	-483.398	-20.1416	-466.309	-16.6539	-351.562	-12.1228	-395.508	-12.7583		-11.6655
		572	-125.732	-3.92914	-228.882	-6.186	-380.249	-9.50623	-219.116	-4.56492	-248.413	-5.52029	-606.079	-18.94	-480.957	-17.177	-488.281	-20.3451	-471.191	-16.8283	-360.718	-12.4385	-399.17	-12.8764		-11.6647
		572.5	-126.343	-3.94821	-242.92	-6.5654	-380.859	-9.52148	-218.506	-4.55221	-249.023	-5.53385	-598.145	-18.692	-485.84	-17.3514	-494.385	-20.5994	-464.478	-16.5885	-358.887	-12.3754	-393.677	-12.6993		-11.6752
		573	-125.732	-3.92914	-245.972	-6.64788	-380.859	-9.52148	-217.896	-4.53949	-249.023	-5.53385	-595.703	-18.6157	-484.009	-17.286	-487.061	-20.2942	-454.102	-16.2179	-355.225	-12.2491	-386.353	-12.463		-11.5725
		573.5	-126.343	-3.94821	-235.596	-6.36745	-381.47	-9.53674	-216.064	-4.50134	-247.192	-5.49316	-603.027	-18.8446	-482.788	-17.2424	-471.191	-19.633	-449.829	-16.0653	-366.211	-12.628	-386.353	-12.463		-11.5203
		574	-123.291	-3.85284	-231.934	-6.26848	-380.859	-9.52148	-209.351	-4.36147	-247.803	-5.50673	-590.82	-18.4631	-485.84	-17.3514	-462.646	-19.2769	-450.439	-16.0871	-369.873	-12.7542	-385.132	-12.4236		-11.4425
		574.5	-126.343	-3.94821	-230.713	-6.23548	-388.794	-9.71985	-210.571	-4.3869	-245.972	-5.46604	-596.924	-18.6539	-492.554	-17.5912	-474.854	-19.7856	-455.322	-16.2615	-363.77	-12.5438	-390.015	-12.5811		-11.5612
		575	-128.174	-4.00543	-239.868	-6.48292	-380.249	-9.50623	-210.571	-4.3869	-242.92	-5.39822	-609.131	-19.0353	-484.619	-17.3078	-474.243	-19.7601	-446.167	-15.9345	-363.77	-12.5438	-391.235	-12.6205		-11.5438
		575.5	-123.291	-3.85284	-231.934	-6.26848	-381.47	-9.53674	-206.299	-4.29789	-241.089	-5.35753	-617.676	-19.3024	-485.84	-17.3514	-485.229	-20.2179	-449.829	-16.0653	-361.938	-12.4806	-373.535	-12.0495		-11.5255
		576	-122.07	-3.8147	-228.882	-6.186	-380.859	-9.52148	-208.74	-4.34875	-244.751	-5.43891	-601.196	-18.7874	-471.802	-16.8501	-481.567	-20.0653	-451.66	-16.1307	-352.173	-12.1439	-380.249	-12.2661		-11.4139
		576.5	-123.901	-3.87192	-211.182	-5.70761	-383.301	-9.58252	-213.013	-4.43776	-247.803	-5.50673	-597.534	-18.6729	-482.788	-17.2424	-484.619	-20.1925	-448.608	-16.0217	-366.821	-12.649	-388.184	-12.5221		-11.4916
		577	-125.122	-3.91006	-220.947	-5.97155	-385.742	-9.64355	-214.844	-4.47591	-245.361	-5.45247	-626.831	-19.5885	-473.633	-16.9155	-482.178	-20.0907	-451.66	-16.1307	-368.042	-12.6911	-393.677	-12.6993		-11.5972
		577.5	-123.291	-3.85284	-233.765	-6.31796	-385.132	-9.6283	-213.013	-4.43776	-239.868	-5.3304	-634.155	-19.8174	-464.478	-16.5885	-467.529	-19.4804	-453.491	-16.1961	-352.173	-12.1439	-385.742	-12.4433		-11.4761
		578	-124.512	-3.89099	-230.103	-6.21899	-383.911	-9.59778	-210.571	-4.3869	-244.141	-5.42535	-615.234	-19.2261	-469.36	-16.7629	-476.074	-19.8364	-456.543	-16.3051	-367.432	-12.6701	-385.742	-12.4433		-11.524
		578.5	-187.378	-5.85556	1026.61	27.7463	-658.569	-16.4642	494.995	10.3124	-353.394	-7.85319	942.993	29.4685	560.303	20.0108	-364.99	-15.2079	-209.351	-7.47681	-42.7246	-1.47326	1898.8	61.2517		8.58716
		579	1195.07	37.3459	548.706	14.8299	1512.45	37.8113	1549.07	32.2723	1469.12	32.647	1641.85	51.3077	695.801	24.85	714.722	29.7801	1353.15	48.3268	1918.33	66.1495	746.46	24.0794		36.3091
		579.5	466.309	14.5721	394.897	10.6729	956.421	23.9105	1477.66	30.7846	802.002	17.8223	1162.11	36.3159	560.913	20.0326	608.521	25.355	964.355	34.4413	1084.59	37.3998	500.488	16.1448		24.3138
		580	369.263	11.5395	381.47	10.31	844.727	21.1182	1019.9	21.2479	590.82	13.1293	955.811	29.8691	520.63	18.5939	563.354	23.4731	790.405	28.2288	765.381	26.3924	480.957	15.5147		19.947
		580.5	350.952	10.9673	375.977	10.1615	827.637	20.6909	729.37	15.1952	531.616	11.8137	850.22	26.5694	497.437	17.7656	537.72	22.405	706.177	25.2206	666.504	22.9829	460.815	14.865		18.0579
		581	347.29	10.8528	368.652	9.96358	820.923	20.5231	562.134	11.7111	518.188	11.5153	800.171	25.0053	488.892	17.4604	513.306	21.3877	661.011	23.6075	625	21.5517	466.309	15.0422		17.1473
		581.5	340.576	10.643	364.99	9.8646	814.209	20.3552	467.529	9.74019	510.864	11.3525	759.888	23.7465	483.398	17.2642	512.085	21.3369	638.428	22.801	588.379	20.2889	472.412	15.2391		16.6029
		582	338.135	10.5667	361.938	9.78212	805.664	20.1416	410.156	8.54492	505.981	11.244	759.888	23.7465	480.347	17.1552	505.371	21.0571	633.545	22.6266	561.523	19.3629	467.529	15.0816		16.3008
		582.5	330.811	10.3378	363.159	9.81511	800.781	20.0195	382.08	7.96	505.981	11.244	750.732	23.4604	469.36	16.7629	487.671	20.3196	610.352	21.7983	543.823	18.7525	458.374	14.7863		15.9324
		583	327.759	10.2425	372.925	10.079	802.002	20.05	357.056	7.43866	501.099	11.1355	729.98	22.8119	461.426	16.4795	487.671	20.3196	596.924	21.3187	511.475	17.6371	458.374	14.7863		15.6635
		583.5	324.707	10.1471	367.432	9.93058	805.664	20.1416	345.459	7.19706	498.657	11.0813	717.773	22.4304	468.14	16.7193	489.502	20.3959	601.196	21.4713	493.774	17.0267	451.66	14.5697		15.5555
		584	322.876	10.0899	374.756	10.1285	795.288	19.8822	339.966	7.08262	496.826	11.0406	717.773	22.4304	466.309	16.6539	487.671	20.3196	589.6	21.0571	481.567	16.6058	474.854	15.3179		15.5099
		584.5	321.045	10.0327	361.938	9.78212	792.847	19.8212	335.693	6.99361	502.93	11.1762	704.346	22.0108	480.957	17.177	480.957	20.0399	586.548	20.9481	469.971	16.2059	462.646	14.9241		15.3738
		585	321.045	10.0327	364.38	9.8481	789.185	19.7296	331.421	6.9046	497.437	11.0541	705.566	22.049	460.815	16.4577	482.788	20.1162	571.289	20.4032	458.984	15.827	441.895	14.2547		15.1524
		585.5	325.317	10.1662	354.614	9.58417	788.574	19.7144	334.473	6.96818	489.502	10.8778	698.242	21.8201	465.088	16.6103	474.243	19.7601	572.51	20.4468	452.881	15.6166	438.232	14.1365		15.0637
		586	321.045	10.0327	371.094	10.0296	797.729	19.9432	336.304	7.00633	481.567	10.7015	700.073	21.8773	480.347	17.1552	471.191	19.633	585.327	20.9045	457.764	15.785	451.66	14.5697		15.2398
		586.5	320.435	10.0136	356.445	9.63366	794.067	19.8517	331.421	6.9046	485.84	10.7964	693.359	21.6675	488.892	17.4604	474.243	19.7601	585.327	20.9045	455.322	15.7008	456.543	14.7272		15.22
		587	320.435	10.0136	363.159	9.81511	791.016	19.7754	328.369	6.84102	489.502	10.8778	687.256	21.4767	474.243	16.9373	467.529	19.4804	588.379	21.0135	446.167	15.3851	454.712	14.6681		15.1167
		587.5	322.876	10.0899	350.952	9.48519	786.743	19.6686	333.862	6.95546	490.723	10.9049	691.528	21.6103	482.178	17.2206	470.581	19.6075	582.275	20.7955	437.622	15.0904	444.336	14.3334		15.0693
		588	320.435	10.0136	361.938	9.78212	791.016	19.7754	332.031	6.91732	488.281	10.8507	689.697	21.553	471.191	16.8283	464.478	19.3532	570.679	20.3814	421.143	14.5222	444.946	14.3531		14.9391
		588.5	322.876	10.0899	343.628	9.28724	792.847	19.8212	335.083	6.9809	488.892	10.8643	712.891	22.2778	479.126	17.1116	468.14	19.5058	572.51	20.4468	397.949	13.7224	438.843	14.1562		14.9331
		589	320.435	10.0136	339.355	9.17177	792.236	19.8059	333.862	6.95546	487.671	10.8371	710.449	22.2015	470.581	16.8065	457.764	19.0735	576.782	20.5994	416.26	14.3538	447.388	14.4319		14.9319
		589.5	324.707	10.1471	343.628	9.28724	794.067	19.8517	335.083	6.9809	494.385	10.9863	703.735	21.9917	472.412	16.8719	460.815	19.2006	570.679	20.3814	418.701	14.438	446.167	14.3925		14.9572
		590	324.097	10.128	341.797	9.23775	791.016	19.7754	335.693	6.99361	485.84	10.7964	706.787	22.0871	477.295	17.0462	462.646	19.2769	570.679	20.3814	416.87	14.3748	419.312	13.5262		14.8749
		590.5	322.266	10.0708	345.459	9.33673	789.185	19.7296	333.252	6.94275	493.774	10.9728	710.449	22.2015	479.736	17.1334	462.036	19.2515	568.848	20.316	412.598	14.2275	415.649	13.408		14.8719
		591	327.759	10.2425	358.276	9.68315	784.912	19.6228	331.421	6.9046	492.554	10.9456	718.384	22.4495	467.529	16.6975	462.646	19.2769	562.744	20.098	413.818	14.2696	421.143	13.5852		14.8887
		591.5	325.928	10.1852	350.342	9.4687	775.757	19.3939	333.862	6.95546	485.84	10.7964	715.942	22.3732	472.412	16.8719	450.439	18.7683	571.289	20.4032	415.649	14.3327	417.48	13.4671		14.8197
		592	322.876	10.0899	359.497	9.71614	785.522	19.6381	337.524	7.03176	474.243	10.5387	715.942	22.3732	464.478	16.5885	449.829	18.7429	574.951	20.534	422.974	14.5853	424.194	13.6837		14.8656
		592.5	319.824	9.99451	348.511	9.41921	789.795	19.7449	335.693	6.99361	467.529	10.3895	710.449	22.2015	464.478	16.5885	448.608	18.692	568.237	20.2942	411.987	14.2065	421.753	13.6049		14.739
		593	321.045	10.0327	350.342	9.4687	778.809	19.4702	341.187	7.10805	457.764	10.1725	720.215	22.5067	464.478	16.5885	465.698	19.4041	564.575	20.1634	408.936	14.1012	425.415	13.7231		14.7945
		593.5	320.435	10.0136	354.614	9.58417	775.146	19.3787	344.238	7.17163	454.102	10.0911	709.229	22.1634	472.412	16.8719	458.984	19.1243	573.73	20.4904	412.598	14.2275	426.636	13.7624		14.8072
		594	321.045	10.0327	344.849	9.32023	784.912	19.6228	339.966	7.08262	462.036	10.2675	711.67	22.2397	467.529	16.6975	452.881	18.87	564.575	20.1634	410.156	14.1433	432.739	13.9593		14.7635
		594.5	321.655	10.0517	338.745	9.15527	787.354	19.6838	335.083	6.9809	468.75	10.4167	709.229	22.1634	464.478	16.5885	451.05	18.7937	554.199	19.7928	415.649	14.3327	427.856	13.8018		14.7056
		595	321.045	10.0327	350.342	9.4687	786.743	19.6686	337.524	7.03176	460.815	10.2403	729.37	22.7928	463.867	16.5667	454.712	18.9463	558.472	19.9454	407.715	14.0591	430.298	13.8806		14.7848
		595.5	322.876	10.0899	351.562	9.50169	787.964	19.6991	340.576	7.09534	453.491	10.0776	719.604	22.4876	470.581	16.8065	458.374	19.0989	563.354	20.1198	418.701	14.438	433.96	13.9987		14.8557
		596	322.266	10.0708	337.524	9.12228	793.457	19.8364	339.355	7.06991	450.439	10.0098	725.098	22.6593	474.243	16.9373	455.933	18.9972	570.679	20.3814	405.884	13.996	429.077	13.8412		14.811
		596.5	324.707	10.1471	349.731	9.4522	793.457	19.8364	338.135	7.04447	450.439	10.0098	713.501	22.2969	488.281	17.4386	462.036	19.2515	566.406	20.2288	386.353	13.3225	436.401	14.0775		14.8278
		597	328.979	10.2806	354.614	9.58417	802.612	20.0653	341.187	7.10805	460.205	10.2268	714.722	22.3351	486.45	17.3732	454.102	18.9209	561.523	20.0544	394.897	13.6172	424.805	13.7034		14.8426
		597.5	324.707	10.1471	346.68	9.36972	805.054	20.1263	339.966	7.08262	468.75	10.4167	714.111	22.316	481.567	17.1988	469.971	19.5821	563.965	20.1416	408.325	14.0802	426.636	13.7624		14.9294
		598	325.928	10.1852	349.121	9.43571	802.612	20.0653	343.018	7.1462	465.698	10.3488	707.397	22.1062	463.257	16.5449	449.219	18.7174	559.692	19.989	399.17	13.7645	421.143	13.5852		14.7171
		598.5	323.486	10.1089	355.835	9.61716	798.34	19.9585	341.797	7.12077	462.646	10.281	719.604	22.4876	473.022	16.8937	446.777	18.6157	566.406	20.2288	388.794	13.4067	421.753	13.6049		14.7567
		599	318.604	9.95636	351.562	9.50169	791.626	19.7906	341.187	7.10805	458.984	10.1997	717.163	22.4113	474.854	16.9591	440.674	18.3614	573.73	20.4904	411.987	14.2065	426.025	13.7428		14.7934
		599.5	321.045	10.0327	358.887	9.69964	794.067	19.8517	340.576	7.09534	451.66	10.0369	715.942	22.3732	462.036	16.5013	445.557	18.5649	568.848	20.316	408.325	14.0802	424.805	13.7034		14.7505
		600	324.707	10.1471	361.328	9.76562	797.729	19.9432	343.018	7.1462	455.322	10.1183	716.553	22.3923	467.529	16.6975	448.608	18.692	568.237	20.2942	399.78	13.7855	437.622	14.1168		14.8272
		600.5	327.759	10.2425	361.328	9.76562	797.729	19.9432	343.628	7.15892	457.764	10.1725	726.318	22.6974	469.36	16.7629	453.491	18.8955	569.458	20.3378	394.287	13.5961	430.298	13.8806		14.8594
		601	328.979	10.2806	353.394	9.55118	795.288	19.8822	346.069	7.20978	447.388	9.94195	729.37	22.7928	477.905	17.068	454.102	18.9209	563.965	20.1416	404.053	13.9329	430.908	13.9003		14.8747
		601.5	337.524	10.5476	374.756	10.1285	798.95	19.9738	339.966	7.08262	457.764	10.1725	715.942	22.3732	468.14	16.7193	464.478	19.3532	552.979	19.7492	393.066	13.554	426.636	13.7624		14.856
		602	333.252	10.4141	363.159	9.81511	804.443	20.1111	344.849	7.18435	465.088	10.3353	714.722	22.3351	482.178	17.2206	465.698	19.4041	547.485	19.553	397.339	13.7013	432.129	13.9396		14.9103
		602.5	332.642	10.3951	353.394	9.55118	795.288	19.8822	347.9	7.24792	471.802	10.4845	723.877	22.6212	483.398	17.2642	469.971	19.5821	552.979	19.7492	383.911	13.2383	430.908	13.9003		14.9015
		603	332.031	10.376	347.29	9.38622	795.898	19.8975	347.9	7.24792	468.75	10.4167	725.098	22.6593	482.178	17.2206	465.088	19.3787	548.706	19.5966	384.521	13.2594	439.453	14.1759		14.8741
		603.5	330.811	10.3378	342.407	9.25425	803.223	20.0806	350.952	7.3115	460.815	10.2403	730.591	22.831	485.84	17.3514	462.036	19.2515	545.654	19.4877	390.015	13.4488	435.181	14.0381		14.8757
		604	333.252	10.4141	342.407	9.25425	808.716	20.2179	349.731	7.28607	461.426	10.2539	718.994	22.4686	484.009	17.286	458.984	19.1243	557.861	19.9236	395.508	13.6382	437.012	14.0972		14.9058
		604.5	334.473	10.4523	360.718	9.74913	811.768	20.2942	344.849	7.18435	460.815	10.2403	718.994	22.4686	469.36	16.7629	465.088	19.3787	545.044	19.4659	395.508	13.6382	430.298	13.8806		14.865
		605	330.2	10.3188	355.835	9.61716	809.937	20.2484	343.628	7.15892	458.984	10.1997	715.332	22.3541	463.257	16.5449	466.919	19.455	549.316	19.6184	401.611	13.8487	434.57	14.0184		14.8529
		605.5	328.979	10.2806	346.069	9.35323	804.443	20.1111	339.966	7.08262	457.764	10.1725	737.915	23.0598	469.36	16.7629	463.867	19.3278	546.265	19.5095	396.118	13.6592	428.467	13.8215		14.831
		606	335.083	10.4713	357.666	9.66665	808.105	20.2026	340.576	7.09534	467.529	10.3895	737.305	23.0408	467.529	16.6975	474.243	19.7601	548.706	19.5966	395.508	13.6382	429.077	13.8412		14.9454
		606.5	336.304	10.5095	352.173	9.51819	806.885	20.1721	343.018	7.1462	469.36	10.4302	726.929	22.7165	458.984	16.3923	469.971	19.5821	553.589	19.771	393.066	13.554	430.298	13.8806		14.8793
		607	337.524	10.5476	339.966	9.18827	813.599	20.34	344.849	7.18435	473.022	10.5116	740.967	23.1552	461.426	16.4795	474.243	19.7601	555.42	19.8364	389.404	13.4277	422.974	13.6443		14.9159
		607.5	338.745	10.5858	336.914	9.10579	812.378	20.3094	349.121	7.27336	466.309	10.3624	737.915	23.0598	473.633	16.9155	466.919	19.455	556.03	19.8582	386.353	13.3225	427.856	13.8018		14.9136
		608	330.2	10.3188	343.628	9.28724	809.326	20.2332	344.849	7.18435	472.412	10.498	750.122	23.4413	479.126	17.1116	466.919	19.455	556.03	19.8582	380.859	13.1331	442.505	14.2744		14.9814
		608.5	332.031	10.376	341.187	9.22126	806.885	20.1721	348.511	7.26064	484.009	10.7558	738.525	23.0789	483.398	17.2642	469.971	19.5821	551.147	19.6838	384.521	13.2594	445.557	14.3728		15.0025
		609	333.862	10.4332	332.642	8.99031	801.392	20.0348	349.731	7.28607	502.93	11.1762	731.201	22.85	480.347	17.1552	476.685	19.8619	557.251	19.9018	385.132	13.2804	447.998	14.4515		15.0383
		609.5	336.304	10.5095	343.628	9.28724	801.392	20.0348	347.29	7.23521	507.812	11.2847	739.746	23.1171	458.374	16.3705	476.685	19.8619	554.199	19.7928	380.249	13.112	441.284	14.235		14.9855
		610	333.862	10.4332	346.069	9.35323	805.664	20.1416	352.173	7.33693	498.047	11.0677	760.498	23.7656	468.75	16.7411	477.905	19.9127	556.641	19.88	394.287	13.5961	441.895	14.2547		15.1348
		610.5	338.135	10.5667	344.238	9.30374	814.209	20.3552	352.783	7.34965	491.943	10.9321	771.484	24.1089	468.75	16.7411	473.022	19.7093	557.861	19.9236	390.015	13.4488	454.102	14.6484		15.1898
		611	337.524	10.5476	339.355	9.17177	815.43	20.3857	355.835	7.41323	491.943	10.9321	778.198	24.3187	464.478	16.5885	460.815	19.2006	560.303	20.0108	393.066	13.554	452.271	14.5894		15.1557
		611.5	332.031	10.376	343.628	9.28724	811.157	20.2789	353.394	7.36237	499.268	11.0948	779.419	24.3568	465.088	16.6103	449.829	18.7429	557.251	19.9018	400.391	13.8066	453.491	14.6287		15.1315
		612	330.811	10.3378	345.459	9.33673	810.547	20.2637	354.614	7.3878	507.812	11.2847	768.433	24.0135	461.426	16.4795	452.881	18.87	558.472	19.9454	394.287	13.5961	440.674	14.2153		15.0664
		612.5	335.083	10.4713	344.849	9.32023	808.105	20.2026	355.835	7.41323	496.826	11.0406	761.108	23.7846	454.102	16.2179	447.998	18.6666	568.848	20.316	390.015	13.4488	443.726	14.3137		15.0178
		613	338.745	10.5858	355.835	9.61716	805.054	20.1263	363.159	7.56582	487.671	10.8371	758.057	23.6893	460.205	16.4359	442.505	18.4377	574.341	20.5122	383.301	13.2173	444.336	14.3334		15.0325
		613.5	338.135	10.5667	352.173	9.51819	818.481	20.462	366.211	7.62939	490.723	10.9049	755.005	23.5939	463.257	16.5449	446.777	18.6157	571.289	20.4032	384.521	13.2594	441.895	14.2547		15.0685
		614	335.693	10.4904	349.121	9.43571	809.326	20.2332	361.938	7.54038	488.892	10.8643	749.512	23.4222	471.191	16.8283	465.088	19.3787	569.458	20.3378	394.897	13.6172	439.453	14.1759		15.1204
		614.5	338.135	10.5667	346.069	9.35323	806.885	20.1721	357.666	7.45138	491.333	10.9185	757.446	23.6702	463.257	16.5449	465.698	19.4041	570.068	20.3596	396.118	13.6592	444.946	14.3531		15.1321
		615	337.524	10.5476	337.524	9.12228	812.378	20.3094	351.562	7.32422	487.061	10.8236	779.419	24.3568	480.957	17.177	463.257	19.3024	562.134	20.0762	408.325	14.0802	451.66	14.5697		15.2445
		615.5	337.524	10.5476	350.342	9.4687	812.378	20.3094	356.445	7.42594	487.671	10.8371	772.705	24.147	476.685	17.0244	454.102	18.9209	567.017	20.2506	404.663	13.9539	441.284	14.235		15.1928
		616	334.473	10.4523	346.069	9.35323	817.871	20.4468	360.107	7.50224	490.112	10.8914	755.005	23.5939	473.633	16.9155	455.322	18.9718	564.575	20.1634	405.884	13.996	444.336	14.3334		15.1473
		616.5	337.524	10.5476	347.9	9.40271	817.871	20.4468	364.38	7.59125	491.943	10.9321	755.005	23.5939	485.229	17.3296	459.595	19.1498	561.523	20.0544	402.222	13.8697	443.726	14.3137		15.2029
		617	342.407	10.7002	343.018	9.27075	818.481	20.462	367.432	7.65483	502.319	11.1627	755.005	23.5939	474.243	16.9373	462.036	19.2515	568.237	20.2942	391.846	13.5119	435.181	14.0381		15.1707
		617.5	343.018	10.7193	344.238	9.30374	819.702	20.4926	363.159	7.56582	496.216	11.027	761.108	23.7846	470.581	16.8065	457.764	19.0735	575.562	20.5558	391.235	13.4909	441.895	14.2547		15.1886
		618	345.459	10.7956	343.628	9.28724	814.819	20.3705	363.159	7.56582	507.812	11.2847	762.939	23.8419	463.257	16.5449	452.271	18.8446	574.951	20.534	396.729	13.6803	445.557	14.3728		15.1929
		618.5	344.238	10.7574	341.187	9.22126	817.871	20.4468	364.99	7.60396	520.63	11.5696	770.874	24.0898	461.426	16.4795	448.608	18.692	570.679	20.3814	385.742	13.3015	441.284	14.235		15.1616
		619	341.187	10.6621	340.576	9.20476	821.533	20.5383	364.99	7.60396	522.461	11.6102	761.719	23.8037	470.581	16.8065	462.646	19.2769	567.627	20.2724	383.301	13.2173	443.115	14.294		15.2082
		619.5	339.966	10.6239	342.407	9.25425	822.754	20.5688	363.159	7.56582	527.954	11.7323	751.953	23.4985	468.14	16.7193	461.426	19.2261	571.289	20.4032	378.418	13.0489	443.115	14.294		15.1759
		620	338.745	10.5858	344.849	9.32023	823.975	20.5994	369.873	7.70569	518.188	11.5153	755.615	23.613	471.802	16.8501	451.05	18.7937	562.744	20.098	370.483	12.7753	441.895	14.2547		15.101
		620.5	340.576	10.643	340.576	9.20476	824.585	20.6146	368.042	7.66754	523.682	11.6374	760.498	23.7656	468.14	16.7193	465.698	19.4041	557.861	19.9236	367.432	12.6701	446.777	14.4122		15.1511
		621	339.355	10.6049	339.966	9.18827	827.637	20.6909	371.704	7.74384	528.564	11.7459	770.874	24.0898	476.685	17.0244	451.66	18.8192	567.627	20.2724	385.742	13.3015	451.05	14.55		15.2755
		621.5	338.135	10.5667	336.914	9.10579	827.637	20.6909	375.977	7.83285	535.278	11.8951	770.874	24.0898	475.464	16.9809	460.205	19.1752	556.03	19.8582	382.69	13.1962	448.608	14.4712		15.2603
		622	339.966	10.6239	335.693	9.07279	827.026	20.6757	377.197	7.85828	546.265	12.1392	781.25	24.4141	469.971	16.7847	474.854	19.7856	554.199	19.7928	379.639	13.091	446.167	14.3925		15.33
		622.5	344.238	10.7574	341.797	9.23775	822.754	20.5688	371.704	7.74384	547.485	12.1663	776.367	24.2615	468.75	16.7411	467.529	19.4804	559.692	19.989	391.235	13.4909	441.284	14.235		15.3338
		623	346.68	10.8337	335.083	9.0563	829.468	20.7367	369.263	7.69297	559.082	12.424	761.719	23.8037	462.036	16.5013	469.971	19.5821	554.81	19.8146	380.249	13.112	441.895	14.2547		15.2557
		623.5	346.069	10.8147	335.693	9.07279	827.026	20.6757	362.549	7.5531	551.147	12.2477	773.315	24.1661	460.205	16.4359	463.257	19.3024	562.744	20.098	386.353	13.3225	441.284	14.235		15.2658
		624	350.952	10.9673	338.745	9.15527	828.857	20.7214	363.77	7.57853	543.823	12.085	772.705	24.147	462.036	16.5013	466.309	19.4295	560.913	20.0326	392.456	13.533	444.946	14.3531		15.3185
		624.5	345.459	10.7956	331.421	8.95732	826.416	20.6604	361.328	7.52767	544.434	12.0985	764.16	23.88	475.464	16.9809	465.698	19.4041	564.575	20.1634	371.094	12.7963	446.167	14.3925		15.2415
		625	348.511	10.891	336.304	9.08929	828.247	20.7062	354.004	7.37508	550.537	12.2342	778.198	24.3187	476.685	17.0244	467.529	19.4804	560.303	20.0108	375.366	12.9437	443.115	14.294		15.3062
		625.5	351.562	10.9863	336.304	9.08929	823.975	20.5994	357.666	7.45138	546.875	12.1528	770.264	24.0707	464.478	16.5885	476.685	19.8619	559.692	19.989	393.677	13.5751	446.777	14.4122		15.3433
		626	349.121	10.91	340.576	9.20476	826.416	20.6604	357.666	7.45138	548.706	12.1935	784.912	24.5285	463.257	16.5449	471.191	19.633	556.641	19.88	384.521	13.2594	454.712	14.6681		15.3576
		626.5	344.849	10.7765	349.121	9.43571	833.13	20.8282	361.938	7.54038	544.434	12.0985	784.302	24.5094	468.14	16.7193	474.243	19.7601	563.354	20.1198	374.756	12.9226	445.557	14.3728		15.3712
		627	344.849	10.7765	351.562	9.50169	833.74	20.8435	363.77	7.57853	544.434	12.0985	786.133	24.5667	466.309	16.6539	468.14	19.5058	554.81	19.8146	386.963	13.3435	444.946	14.3531		15.3669
		627.5	349.731	10.9291	347.29	9.38622	830.688	20.7672	369.263	7.69297	538.33	11.9629	775.757	24.2424	463.257	16.5449	468.14	19.5058	557.861	19.9236	391.235	13.4909	457.153	14.7469		15.3812
		628	354.004	11.0626	353.394	9.55118	827.026	20.6757	372.314	7.75655	541.382	12.0307	769.043	24.0326	472.412	16.8719	473.633	19.7347	564.575	20.1634	393.066	13.554	474.243	15.2982		15.521
		628.5	350.342	10.9482	339.355	9.17177	827.637	20.6909	370.483	7.7184	535.278	11.8951	781.86	24.4331	471.802	16.8501	452.881	18.87	562.134	20.0762	395.508	13.6382	469.971	15.1603		15.4048
		629	343.628	10.7384	354.004	9.56767	823.975	20.5994	375.366	7.82013	540.771	12.0171	791.016	24.7192	470.581	16.8065	465.088	19.3787	554.81	19.8146	389.404	13.4277	460.815	14.865		15.4322
		629.5	346.069	10.8147	356.445	9.63366	822.144	20.5536	370.483	7.7184	546.875	12.1528	774.536	24.2043	474.243	16.9373	471.802	19.6584	558.472	19.9454	405.884	13.996	454.102	14.6484		15.4784
		630	346.069	10.8147	345.459	9.33673	819.092	20.4773	361.328	7.52767	548.096	12.1799	785.522	24.5476	475.464	16.9809	463.257	19.3024	553.589	19.771	406.494	14.017	462.646	14.9241		15.4436
		630.5	347.9	10.8719	349.731	9.4522	821.533	20.5383	361.938	7.54038	552.368	12.2748	777.588	24.2996	465.088	16.6103	455.933	18.9972	546.875	19.5312	408.936	14.1012	462.036	14.9044		15.3747
		631	350.342	10.9482	347.29	9.38622	826.416	20.6604	364.99	7.60396	550.537	12.2342	782.471	24.4522	479.126	17.1116	458.984	19.1243	560.913	20.0326	413.208	14.2486	452.881	14.6091		15.4919
		631.5	350.952	10.9673	343.628	9.28724	822.144	20.5536	367.432	7.65483	554.199	12.3155	792.236	24.7574	480.957	17.177	457.153	19.0481	563.965	20.1416	404.663	13.9539	452.271	14.5894		15.4951
		632	349.121	10.91	337.524	9.12228	823.364	20.5841	369.873	7.70569	552.979	12.2884	797.119	24.91	469.36	16.7629	466.309	19.4295	551.758	19.7056	411.377	14.1854	458.374	14.7863		15.49
		632.5	349.731	10.9291	341.187	9.22126	827.637	20.6909	369.263	7.69297	556.641	12.3698	794.067	24.8146	475.464	16.9809	459.595	19.1498	558.472	19.9454	400.391	13.8066	455.322	14.6878		15.4808
		633	343.628	10.7384	350.952	9.48519	835.571	20.8893	371.094	7.73112	547.485	12.1663	811.768	25.3677	474.243	16.9373	457.764	19.0735	562.744	20.098	409.546	14.1223	458.984	14.8059		15.5832
		633.5	347.29	10.8528	357.666	9.66665	834.351	20.8588	369.263	7.69297	541.992	12.0443	819.702	25.6157	474.854	16.9591	459.595	19.1498	556.03	19.8582	398.56	13.7434	468.14	15.1013		15.5948
		634	347.29	10.8528	349.731	9.4522	827.637	20.6909	373.535	7.78198	541.382	12.0307	803.223	25.1007	473.633	16.9155	463.867	19.3278	562.134	20.0762	408.936	14.1012	458.984	14.8059		15.5578
		634.5	344.849	10.7765	352.173	9.51819	826.416	20.6604	368.652	7.68026	545.654	12.1257	785.522	24.5476	480.957	17.177	452.271	18.8446	557.861	19.9236	405.273	13.9749	444.946	14.3531		15.4165
		635	352.783	11.0245	349.731	9.4522	831.909	20.7977	372.314	7.75655	548.706	12.1935	781.86	24.4331	488.281	17.4386	457.764	19.0735	555.42	19.8364	418.701	14.438	446.777	14.4122		15.5324
		635.5	352.783	11.0245	348.511	9.41921	834.351	20.8588	366.821	7.64211	561.523	12.4783	773.315	24.1661	496.216	17.722	465.088	19.3787	555.42	19.8364	411.377	14.1854	456.543	14.7272		15.5853
		636	357.056	11.158	358.887	9.69964	836.182	20.9045	368.652	7.68026	557.861	12.3969	762.329	23.8228	501.099	17.8964	451.66	18.8192	554.199	19.7928	413.208	14.2486	440.063	14.1956		15.5104
		636.5	354.614	11.0817	371.094	10.0296	833.13	20.8282	372.314	7.75655	546.875	12.1528	769.653	24.0517	496.216	17.722	451.05	18.7937	565.796	20.207	407.104	14.0381	449.829	14.5106		15.5611
		637	355.835	11.1198	348.511	9.41921	834.961	20.874	374.146	7.7947	545.044	12.1121	777.588	24.2996	487.061	17.395	448.608	18.692	570.679	20.3814	403.442	13.9118	457.153	14.7469		15.5224
		637.5	359.497	11.2343	352.173	9.51819	838.013	20.9503	372.925	7.76927	556.641	12.3698	773.926	24.1852	489.502	17.4822	454.712	18.9463	586.548	20.9481	409.546	14.1223	455.322	14.6878		15.6558
		638	361.328	11.2915	358.276	9.68315	833.13	20.8282	379.028	7.89642	555.42	12.3427	776.367	24.2615	490.112	17.504	442.505	18.4377	568.237	20.2942	398.56	13.7434	461.426	14.8847		15.5607
		638.5	358.887	11.2152	364.38	9.8481	828.247	20.7062	382.08	7.96	563.354	12.519	780.029	24.3759	484.619	17.3078	456.543	19.0226	568.848	20.316	404.663	13.9539	461.426	14.8847		15.6463
		639	363.77	11.3678	359.497	9.71614	831.299	20.7825	380.859	7.93457	562.744	12.5054	792.847	24.7765	488.892	17.4604	460.205	19.1752	576.172	20.5776	398.56	13.7434	451.05	14.55		15.69
		639.5	359.497	11.2343	360.107	9.73263	838.013	20.9503	377.808	7.87099	554.81	12.3291	772.095	24.128	495.605	17.7002	455.322	18.9718	567.017	20.2506	398.56	13.7434	444.336	14.3334		15.5677
		640	359.497	11.2343	355.225	9.60067	838.623	20.9656	375.366	7.82013	551.147	12.2477	778.809	24.3378	489.502	17.4822	457.764	19.0735	563.354	20.1198	404.053	13.9329	453.491	14.6287		15.5857
		640.5	360.718	11.2724	363.77	9.83161	839.233	20.9808	376.587	7.84556	553.589	12.302	780.64	24.395	494.385	17.6566	453.491	18.8955	570.679	20.3814	399.17	13.7645	458.984	14.8059		15.6483
		641	368.042	11.5013	368.042	9.94708	834.961	20.874	377.197	7.85828	560.913	12.4647	776.978	24.2805	489.502	17.4822	451.05	18.7937	560.913	20.0326	401.001	13.8276	465.088	15.0028		15.6423
		641.5	369.263	11.5395	361.938	9.78212	839.844	20.9961	375.977	7.83285	562.744	12.5054	777.588	24.2996	493.774	17.6348	448.608	18.692	562.744	20.098	410.156	14.1433	465.088	15.0028		15.6842
		642	369.263	11.5395	352.783	9.53468	845.947	21.1487	385.132	8.02358	561.523	12.4783	775.757	24.2424	487.671	17.4168	450.439	18.7683	568.848	20.316	413.818	14.2696	463.867	14.9635		15.7001
		642.5	363.159	11.3487	360.718	9.74913	842.285	21.0571	386.963	8.06173	562.744	12.5054	776.978	24.2805	477.295	17.0462	447.388	18.6412	564.575	20.1634	410.156	14.1433	463.257	14.9438		15.631
		643	366.211	11.4441	358.276	9.68315	840.454	21.0114	385.132	8.02358	570.068	12.6682	789.795	24.6811	484.009	17.286	450.439	18.7683	562.134	20.0762	400.391	13.8066	455.322	14.6878		15.6488
		643.5	369.263	11.5395	361.938	9.78212	839.233	20.9808	384.521	8.01086	574.951	12.7767	796.509	24.8909	484.619	17.3078	454.102	18.9209	565.796	20.207	405.273	13.9749	453.491	14.6287		15.7291
		644	370.483	11.5776	363.77	9.83161	840.454	21.0114	389.404	8.11259	587.769	13.0615	801.392	25.0435	497.437	17.7656	455.322	18.9718	563.354	20.1198	410.767	14.1644	460.205	14.8453		15.8641
		644.5	369.263	11.5395	364.99	9.8646	836.182	20.9045	394.287	8.21431	581.665	12.9259	801.392	25.0435	498.047	17.7874	456.543	19.0226	560.303	20.0108	404.053	13.9329	460.815	14.865		15.8283
		645	369.873	11.5585	357.056	9.65015	844.116	21.1029	394.287	8.21431	579.224	12.8716	782.471	24.4522	492.554	17.5912	448.608	18.692	564.575	20.1634	401.001	13.8276	451.66	14.5697		15.6994
		645.5	374.756	11.7111	358.276	9.68315	837.402	20.9351	386.353	8.04901	581.055	12.9123	787.354	24.6048	491.943	17.5694	454.712	18.9463	555.42	19.8364	401.001	13.8276	463.257	14.9438		15.729
		646	377.197	11.7874	357.056	9.65015	844.116	21.1029	385.742	8.0363	578.613	12.8581	789.795	24.6811	499.878	17.8528	461.426	19.2261	556.641	19.88	397.339	13.7013	455.322	14.6878		15.7695
		646.5	376.587	11.7683	357.666	9.66665	855.713	21.3928	382.69	7.97272	588.379	13.0751	777.588	24.2996	494.385	17.6566	454.712	18.9463	559.692	19.989	401.611	13.8487	466.919	15.0619		15.7889
		647	372.314	11.6348	359.497	9.71614	852.051	21.3013	385.742	8.0363	581.055	12.9123	786.133	24.5667	481.567	17.1988	452.881	18.87	559.082	19.9672	396.118	13.6592	464.478	14.9831		15.7133
		647.5	372.314	11.6348	366.211	9.89759	849.609	21.2402	383.301	7.98543	577.393	12.8309	791.016	24.7192	489.502	17.4822	452.881	18.87	564.575	20.1634	390.015	13.4488	458.984	14.8059		15.7344
		648	371.704	11.6158	366.821	9.91409	847.168	21.1792	382.69	7.97272	588.989	13.0887	792.236	24.7574	493.774	17.6348	465.088	19.3787	565.796	20.207	400.391	13.8066	452.881	14.6091		15.8331
		648.5	372.925	11.6539	364.99	9.8646	848.999	21.225	382.08	7.96	593.262	13.1836	791.626	24.7383	496.216	17.722	468.14	19.5058	558.472	19.9454	411.377	14.1854	441.895	14.2547		15.8399
		649	368.652	11.5204	371.094	10.0296	852.051	21.3013	383.911	7.99815	592.041	13.1565	786.133	24.5667	510.254	18.2234	471.802	19.6584	560.913	20.0326	404.053	13.9329	448.608	14.4712		15.8992
		649.5	368.042	11.5013	374.146	10.112	853.882	21.347	384.521	8.01086	587.158	13.048	781.25	24.4141	502.319	17.94	457.764	19.0735	576.172	20.5776	402.832	13.8908	444.336	14.3334		15.8408
		650	374.146	11.692	378.418	10.2275	849.609	21.2402	383.911	7.99815	593.262	13.1836	800.171	25.0053	506.592	18.0926	468.14	19.5058	576.172	20.5776	399.78	13.7855	448.608	14.4712		15.98
		650.5	371.704	11.6158	382.08	10.3265	852.051	21.3013	384.521	8.01086	601.807	13.3735	802.612	25.0816	510.864	18.2452	458.374	19.0989	567.627	20.2724	407.104	14.0381	440.674	14.2153		15.9618
		651	377.808	11.8065	377.197	10.1945	860.596	21.5149	383.301	7.98543	596.313	13.2514	797.119	24.91	501.099	17.8964	463.867	19.3278	573.73	20.4904	399.17	13.7645	443.726	14.3137		15.9505
		651.5	375.366	11.7302	372.314	10.0626	859.375	21.4844	388.184	8.08716	597.534	13.2785	795.288	24.8528	507.202	18.1144	467.529	19.4804	569.458	20.3378	405.884	13.996	446.777	14.4122		15.9851
		652	377.808	11.8065	372.925	10.079	845.337	21.1334	391.235	8.15074	604.248	13.4277	819.092	25.5966	512.695	18.3105	468.14	19.5058	568.848	20.316	404.053	13.9329	435.181	14.0381		16.027
		652.5	374.146	11.692	366.821	9.91409	842.285	21.0571	393.677	8.2016	607.91	13.5091	817.871	25.5585	507.812	18.1362	463.867	19.3278	574.951	20.534	402.222	13.8697	438.843	14.1562		15.996
		653	373.535	11.673	368.042	9.94708	849.609	21.2402	396.729	8.26518	612.183	13.6041	815.43	25.4822	505.371	18.049	457.764	19.0735	573.12	20.4686	401.001	13.8276	455.933	14.7075		16.0307
		653.5	369.873	11.5585	371.094	10.0296	855.713	21.3928	393.066	8.18888	615.845	13.6854	817.261	25.5394	493.164	17.613	458.374	19.0989	575.562	20.5558	405.884	13.996	433.35	13.979		15.967
		654	378.418	11.8256	366.821	9.91409	861.206	21.5302	396.118	8.25246	613.403	13.6312	827.026	25.8446	502.93	17.9618	462.036	19.2515	574.341	20.5122	393.066	13.554	446.167	14.3925		16.0609
		654.5	381.47	11.9209	361.328	9.76562	860.596	21.5149	395.508	8.23975	612.793	13.6176	834.961	26.0925	507.202	18.1144	460.205	19.1752	573.12	20.4686	410.767	14.1644	444.946	14.3531		16.1297
		655	378.418	11.8256	357.666	9.66665	858.765	21.4691	396.118	8.25246	622.559	13.8346	828.857	25.9018	497.437	17.7656	462.646	19.2769	571.899	20.425	411.377	14.1854	450.439	14.5303		16.103
		655.5	380.249	11.8828	356.445	9.63366	856.934	21.4233	394.897	8.22703	618.896	13.7533	826.416	25.8255	510.254	18.2234	463.257	19.3024	568.848	20.316	407.715	14.0591	452.271	14.5894		16.1123
		656	381.47	11.9209	364.38	9.8481	864.258	21.6064	394.287	8.21431	627.441	13.9431	833.13	26.0353	516.968	18.4631	462.646	19.2769	569.458	20.3378	408.936	14.1012	448.608	14.4712		16.2017
		656.5	381.47	11.9209	368.652	9.96358	865.479	21.637	398.56	8.30332	646.362	14.3636	833.74	26.0544	509.033	18.1798	459.595	19.1498	567.017	20.2506	421.143	14.5222	452.881	14.6091		16.2686
		657	377.197	11.7874	375.366	10.145	860.596	21.5149	396.118	8.25246	643.311	14.2958	824.585	25.7683	504.761	18.0272	457.153	19.0481	562.134	20.0762	430.908	14.8589	451.05	14.55		16.2113
		657.5	377.197	11.7874	376.587	10.178	859.375	21.4844	402.832	8.39233	637.817	14.1737	840.454	26.2642	505.981	18.0708	457.764	19.0735	566.406	20.2288	428.467	14.7747	455.322	14.6878		16.2832
		658	380.249	11.8828	369.263	9.98007	861.206	21.5302	402.832	8.39233	630.493	14.011	856.323	26.7601	505.981	18.0708	461.426	19.2261	573.12	20.4686	427.856	14.7537	460.205	14.8453		16.3564
		658.5	379.639	11.8637	375.977	10.1615	860.596	21.5149	407.104	8.48134	629.883	13.9974	863.037	26.9699	517.578	18.4849	460.815	19.2006	582.275	20.7955	401.611	13.8487	449.219	14.4909		16.3463
		659	386.963	12.0926	366.821	9.91409	852.051	21.3013	411.987	8.58307	623.779	13.8618	860.596	26.8936	514.526	18.3759	456.543	19.0226	592.041	21.1443	406.494	14.017	447.388	14.4319		16.3307
		659.5	387.573	12.1117	366.211	9.89759	855.103	21.3776	405.884	8.45591	622.559	13.8346	848.999	26.5312	515.137	18.3977	453.491	18.8955	593.262	21.1879	413.818	14.2696	450.439	14.5303		16.3172
		660	386.353	12.0735	368.042	9.94708	856.934	21.4233	406.494	8.46863	620.728	13.7939	844.727	26.3977	533.447	19.0517	456.543	19.0226	595.703	21.2751	403.442	13.9118	449.829	14.5106		16.3524
		660.5	384.521	12.0163	361.938	9.78212	854.492	21.3623	410.156	8.54492	620.728	13.7939	839.233	26.226	518.799	18.5285	454.712	18.9463	590.21	21.0789	415.039	14.3117	459.595	14.8256		16.3106
		661	383.911	11.9972	361.328	9.76562	858.154	21.4539	408.325	8.50677	621.338	13.8075	845.337	26.4168	516.357	18.4413	462.036	19.2515	588.989	21.0353	407.104	14.0381	455.322	14.6878		16.3093
		661.5	386.353	12.0735	365.601	9.8811	861.206	21.5302	410.767	8.55764	626.831	13.9296	872.803	27.2751	520.63	18.5939	458.984	19.1243	579.834	20.7084	413.818	14.2696	466.309	15.0422		16.4532
		662	388.184	12.1307	372.925	10.079	866.699	21.6675	416.26	8.67208	631.104	14.0245	859.985	26.8745	526.123	18.7901	451.66	18.8192	567.627	20.2724	418.091	14.4169	479.126	15.4557		16.473
		662.5	384.521	12.0163	366.211	9.89759	867.31	21.6827	416.26	8.67208	636.597	14.1466	864.868	27.0271	525.513	18.7683	454.712	18.9463	571.899	20.425	403.442	13.9118	483.398	15.5935		16.4625
		663	378.418	11.8256	362.549	9.79862	870.361	21.759	418.091	8.71023	635.986	14.133	867.31	27.1034	528.564	18.8773	460.205	19.1752	580.444	20.7302	401.611	13.8487	471.802	15.2194		16.471
		663.5	385.742	12.0544	358.276	9.68315	868.53	21.7133	420.532	8.76109	635.376	14.1195	867.92	27.1225	535.278	19.1171	464.478	19.3532	582.275	20.7955	397.949	13.7224	474.243	15.2982		16.5218
		664	391.846	12.2452	368.652	9.96358	870.972	21.7743	412.598	8.59578	628.052	13.9567	859.985	26.8745	531.616	18.9863	467.529	19.4804	571.899	20.425	402.222	13.8697	467.529	15.0816		16.4775
		664.5	394.287	12.3215	373.535	10.0955	868.53	21.7133	414.429	8.63393	639.038	14.2008	874.634	27.3323	534.668	19.0953	467.529	19.4804	577.393	20.6212	416.26	14.3538	467.529	15.0816		16.63
		665	389.404	12.1689	380.249	10.277	873.413	21.8353	415.039	8.64665	639.648	14.2144	868.53	27.1416	542.603	19.3787	468.75	19.5312	585.327	20.9045	409.546	14.1223	466.309	15.0422		16.6603
		665.5	385.132	12.0354	379.639	10.2605	872.192	21.8048	417.48	8.69751	639.038	14.2008	870.361	27.1988	534.668	19.0953	465.088	19.3787	576.172	20.5776	410.767	14.1644	466.309	15.0422		16.5869
		666	391.235	12.2261	379.028	10.244	885.62	22.1405	418.701	8.72294	643.921	14.3094	867.31	27.1034	537.109	19.1825	469.36	19.5567	568.848	20.316	419.312	14.459	473.022	15.2588		16.6836
		666.5	388.794	12.1498	380.249	10.277	880.737	22.0184	419.312	8.73566	647.583	14.3907	870.361	27.1988	543.213	19.4005	471.802	19.6584	577.393	20.6212	432.129	14.901	460.815	14.865		16.747
		667	392.456	12.2643	375.366	10.145	882.568	22.0642	418.091	8.71023	646.362	14.3636	870.972	27.2179	534.668	19.0953	462.036	19.2515	578.613	20.6648	429.077	14.7958	453.491	14.6287		16.6547
		667.5	391.235	12.2261	382.08	10.3265	883.179	22.0795	415.649	8.65936	647.583	14.3907	859.375	26.8555	538.94	19.2479	469.36	19.5567	584.717	20.8827	418.701	14.438	465.698	15.0225		16.6987
		668	397.949	12.4359	382.69	10.343	881.348	22.0337	420.532	8.76109	661.011	14.6891	874.023	27.3132	546.875	19.5312	467.529	19.4804	584.717	20.8827	408.325	14.0802	463.257	14.9438		16.7722
		668.5	399.17	12.4741	379.028	10.244	885.62	22.1405	419.312	8.73566	666.504	14.8112	872.192	27.256	543.823	19.4223	465.088	19.3787	588.989	21.0353	415.649	14.3327	469.36	15.1407		16.8156
		669	399.78	12.4931	372.314	10.0626	897.217	22.4304	427.856	8.91368	663.452	14.7434	874.023	27.3132	535.889	19.1389	466.309	19.4295	583.496	20.8391	419.922	14.4801	474.854	15.3179		16.8329
		669.5	399.78	12.4931	371.704	10.0461	897.827	22.4457	426.025	8.87553	665.283	14.7841	855.103	26.722	541.382	19.3351	455.322	18.9718	583.496	20.8391	431.519	14.88	474.243	15.2982		16.79
		670	394.897	12.3405	372.314	10.0626	889.282	22.2321	432.129	9.00269	665.283	14.7841	857.544	26.7982	544.434	19.4441	462.036	19.2515	578.003	20.643	429.688	14.8168	469.971	15.1603		16.776
		670.5	396.729	12.3978	383.911	10.376	895.386	22.3846	437.622	9.11713	666.504	14.8112	862.427	26.9508	558.472	19.9454	474.854	19.7856	576.782	20.5994	426.636	14.7116	480.347	15.4951		16.9613
		671	402.222	12.5694	392.456	10.6069	899.048	22.4762	434.57	9.05355	679.932	15.1096	867.31	27.1034	557.861	19.9236	473.633	19.7347	574.341	20.5122	426.025	14.6905	486.45	15.6919		17.0429
		671.5	398.56	12.455	398.56	10.7719	894.775	22.3694	437.622	9.11713	694.58	15.4351	871.582	27.2369	549.927	19.6402	471.191	19.633	579.834	20.7084	414.429	14.2906	473.633	15.2785		16.9942
		672	398.56	12.455	393.066	10.6234	901.489	22.5372	431.519	8.98997	690.918	15.3537	864.868	27.0271	535.278	19.1171	469.36	19.5567	584.106	20.8609	421.753	14.5432	473.022	15.2588		16.9385
		672.5	397.339	12.4168	385.742	10.4255	890.503	22.2626	427.246	8.90096	689.697	15.3266	863.647	26.989	531.616	18.9863	467.529	19.4804	582.275	20.7955	421.753	14.5432	479.126	15.4557		16.8711
		673	393.677	12.3024	390.015	10.5409	881.348	22.0337	428.467	8.92639	690.308	15.3402	870.972	27.2179	526.733	18.8119	463.257	19.3024	574.951	20.534	417.48	14.3959	475.464	15.3375		16.7948
		673.5	396.729	12.3978	392.456	10.6069	888.672	22.2168	430.298	8.96454	690.918	15.3537	866.699	27.0844	543.823	19.4223	470.581	19.6075	585.938	20.9263	412.598	14.2275	471.802	15.2194		16.9116
		674	401.001	12.5313	393.066	10.6234	894.775	22.3694	430.908	8.97725	689.697	15.3266	858.765	26.8364	535.889	19.1389	475.464	19.811	589.6	21.0571	413.208	14.2486	465.698	15.0225		16.9039
		674.5	399.78	12.4931	404.663	10.9368	891.724	22.2931	438.843	9.14256	693.97	15.4215	860.596	26.8936	543.213	19.4005	479.126	19.9636	590.21	21.0789	421.143	14.5222	477.295	15.3966		17.0493
		675	397.339	12.4168	396.118	10.7059	894.775	22.3694	458.984	9.56217	704.346	15.6521	868.53	27.1416	551.758	19.7056	479.126	19.9636	593.872	21.2097	416.26	14.3538	482.788	15.5738		17.1504
		675.5	399.78	12.4931	397.339	10.7389	899.658	22.4915	456.543	9.51131	706.177	15.6928	883.179	27.5993	545.044	19.4659	479.126	19.9636	585.938	20.9263	413.208	14.2486	482.788	15.5738		17.155
		676	403.442	12.6076	386.963	10.4585	898.438	22.4609	465.698	9.70205	704.956	15.6657	891.724	27.8664	541.382	19.3351	473.633	19.7347	587.769	20.9917	426.636	14.7116	487.061	15.7116		17.2042
		676.5	408.325	12.7602	391.846	10.5904	898.438	22.4609	467.529	9.74019	715.942	15.9098	904.541	28.2669	548.706	19.5966	477.295	19.8873	590.21	21.0789	422.974	14.5853	486.45	15.6919		17.3244
		677	408.936	12.7792	394.287	10.6564	889.282	22.2321	460.205	9.58761	707.397	15.7199	903.931	28.2478	556.641	19.88	481.567	20.0653	588.989	21.0353	421.753	14.5432	485.229	15.6526		17.309
		677.5	405.273	12.6648	396.729	10.7224	883.179	22.0795	455.322	9.48588	706.787	15.7064	908.203	28.3813	556.03	19.8582	480.347	20.0144	592.041	21.1443	426.025	14.6905	496.216	16.007		17.3413
		678	405.273	12.6648	399.78	10.8049	891.724	22.2931	461.426	9.61304	712.891	15.842	902.1	28.1906	554.199	19.7928	476.685	19.8619	598.145	21.3623	430.908	14.8589	493.774	15.9282		17.383
		678.5	413.818	12.9318	399.78	10.8049	895.996	22.3999	459.595	9.57489	709.839	15.7742	893.555	27.9236	549.316	19.6184	481.567	20.0653	593.262	21.1879	432.739	14.922	487.671	15.7313		17.3577
		679	416.87	13.0272	411.987	11.1348	899.658	22.4915	458.984	9.56217	712.891	15.842	885.01	27.6566	540.771	19.3133	485.229	20.2179	595.703	21.2751	429.077	14.7958	485.229	15.6526		17.3608
		679.5	409.546	12.7983	422.974	11.4317	897.217	22.4304	457.764	9.53674	709.839	15.7742	876.465	27.3895	537.72	19.2043	488.281	20.3451	596.924	21.3187	429.077	14.7958	485.229	15.6526		17.3343
		680	407.715	12.7411	410.767	11.1018	892.944	22.3236	447.388	9.32058	704.956	15.6657	892.944	27.9045	540.771	19.3133	487.671	20.3196	599.976	21.4277	413.208	14.2486	480.957	15.5147		17.2619
		680.5	408.325	12.7602	407.715	11.0193	884.399	22.11	449.219	9.35872	712.891	15.842	892.944	27.9045	544.434	19.4441	485.229	20.2179	594.482	21.2315	418.701	14.438	472.412	15.2391		17.2332
		681	408.325	12.7602	413.818	11.1843	885.01	22.1252	449.829	9.37144	725.708	16.1268	874.023	27.3132	562.134	20.0762	480.957	20.0399	594.482	21.2315	432.129	14.901	463.867	14.9635		17.2812
		681.5	415.039	12.97	421.143	11.3822	888.062	22.2015	452.271	9.4223	728.76	16.1947	899.658	28.1143	558.472	19.9454	485.229	20.2179	590.82	21.1007	432.129	14.901	459.595	14.8256		17.3887
		682	415.039	12.97	415.039	11.2173	897.217	22.4304	446.777	9.30786	728.76	16.1947	900.269	28.1334	552.979	19.7492	480.957	20.0399	592.041	21.1443	435.791	15.0273	459.595	14.8256		17.3673
		682.5	420.532	13.1416	407.715	11.0193	892.944	22.3236	451.66	9.40959	733.032	16.2896	889.893	27.8091	560.303	20.0108	484.619	20.1925	586.548	20.9481	434.57	14.9852	469.971	15.1603		17.39
		683	422.974	13.2179	405.884	10.9698	888.672	22.2168	454.712	9.47316	736.084	16.3574	913.086	28.5339	569.458	20.3378	477.295	19.8873	588.989	21.0353	424.805	14.6484	472.412	15.2391		17.447
		683.5	419.922	13.1226	410.156	11.0853	895.386	22.3846	466.309	9.71476	748.901	16.6423	916.748	28.6484	567.017	20.2506	484.619	20.1925	590.21	21.0789	426.636	14.7116	467.529	15.0816		17.5375
		684	413.208	12.9128	406.494	10.9863	892.944	22.3236	462.646	9.63847	747.681	16.6151	918.579	28.7056	557.251	19.9018	478.516	19.9382	586.548	20.9481	418.701	14.438	468.14	15.1013		17.4099
		684.5	410.156	12.8174	420.532	11.3657	893.555	22.3389	470.581	9.80377	743.408	16.5202	917.969	28.6865	550.537	19.662	474.854	19.7856	590.21	21.0789	425.415	14.6695	469.36	15.1407		17.4426
		685	413.208	12.9128	420.532	11.3657	897.217	22.4304	472.412	9.84192	746.46	16.588	914.917	28.5912	540.771	19.3133	472.412	19.6838	592.651	21.1661	422.363	14.5643	467.529	15.0816		17.4126
		685.5	413.208	12.9128	430.908	11.6462	906.982	22.6746	467.529	9.74019	747.681	16.6151	924.683	28.8963	541.992	19.3569	473.022	19.7093	591.431	21.1225	416.87	14.3748	466.309	15.0422		17.4628
		686	411.377	12.8555	424.194	11.4647	899.658	22.4915	469.36	9.77834	759.277	16.8728	915.527	28.6102	543.213	19.4005	473.022	19.7093	590.82	21.1007	429.077	14.7958	486.45	15.6919		17.5247
		686.5	415.039	12.97	426.025	11.5142	902.1	22.5525	465.088	9.68933	765.381	17.0085	914.307	28.5721	556.641	19.88	482.788	20.1162	598.145	21.3623	422.363	14.5643	483.398	15.5935		17.6203
		687	419.312	13.1035	426.636	11.5307	899.048	22.4762	471.802	9.8292	761.719	16.9271	915.527	28.6102	556.03	19.8582	473.633	19.7347	590.21	21.0789	443.115	15.2798	490.112	15.8101		17.6581
		687.5	428.467	13.3896	416.87	11.2668	903.931	22.5983	467.529	9.74019	756.226	16.805	914.917	28.5912	545.654	19.4877	471.191	19.633	590.82	21.1007	446.777	15.4061	488.281	15.751		17.6154
		688	429.688	13.4277	430.908	11.6462	908.813	22.7203	466.919	9.72748	758.057	16.8457	931.396	29.1061	559.692	19.989	471.191	19.633	590.21	21.0789	435.181	15.0062	497.437	16.0463		17.7479
		688.5	427.856	13.3705	422.974	11.4317	902.1	22.5525	465.698	9.70205	762.939	16.9542	932.007	29.1252	565.186	20.1852	487.671	20.3196	600.586	21.4495	428.467	14.7747	485.84	15.6723		17.7761
		689	421.753	13.1798	426.636	11.5307	910.034	22.7509	468.75	9.76562	763.55	16.9678	922.852	28.8391	568.848	20.316	478.516	19.9382	592.651	21.1661	421.753	14.5432	485.229	15.6526		17.6954
		689.5	418.091	13.0653	422.974	11.4317	903.931	22.5983	469.971	9.79106	771.484	17.1441	922.241	28.82	568.237	20.2942	487.671	20.3196	597.534	21.3405	428.467	14.7747	482.788	15.5738		17.7412
		690	416.26	13.0081	422.974	11.4317	909.424	22.7356	478.516	9.96908	774.536	17.2119	916.138	28.6293	568.848	20.316	479.126	19.9636	592.041	21.1443	440.674	15.1956	488.892	15.7707		17.7615
		690.5	416.26	13.0081	426.025	11.5142	921.631	23.0408	478.516	9.96908	769.653	17.1034	919.189	28.7247	557.861	19.9236	476.685	19.8619	592.041	21.1443	432.129	14.901	491.943	15.8691		17.7327
		691	413.818	12.9318	426.025	11.5142	924.072	23.1018	469.971	9.79106	775.757	17.239	942.383	29.4495	561.523	20.0544	474.854	19.7856	594.482	21.2315	428.467	14.7747	484.009	15.6132		17.7715
		691.5	418.701	13.0844	424.194	11.4647	919.189	22.9797	473.633	9.86735	782.471	17.3882	947.876	29.6211	560.913	20.0326	476.685	19.8619	593.262	21.1879	446.167	15.3851	481.567	15.5344		17.8552
		692	426.636	13.3324	418.701	11.3162	918.579	22.9645	479.736	9.99451	787.354	17.4967	941.162	29.4113	553.589	19.771	472.412	19.6838	584.717	20.8827	444.336	15.3219	473.633	15.2785		17.7685
		692.5	427.856	13.3705	415.039	11.2173	924.072	23.1018	481.567	10.0327	787.354	17.4967	948.486	29.6402	548.706	19.5966	482.178	20.0907	585.327	20.9045	433.35	14.9431	480.347	15.4951		17.8081
		693	422.974	13.2179	420.532	11.3657	924.072	23.1018	490.723	10.2234	786.133	17.4696	950.928	29.7165	545.654	19.4877	469.971	19.5821	576.172	20.5776	430.298	14.8379	493.774	15.9282		17.7735
		693.5	422.363	13.1989	419.312	11.3327	925.903	23.1476	493.164	10.2743	784.912	17.4425	960.693	30.0217	541.992	19.3569	484.009	20.167	585.327	20.9045	432.129	14.901	484.619	15.6329		17.8527
		694	420.532	13.1416	422.974	11.4317	921.021	23.0255	493.164	10.2743	786.743	17.4832	965.576	30.1743	554.81	19.8146	490.112	20.4213	587.769	20.9917	449.219	15.4903	493.774	15.9282		18.0161
		694.5	427.246	13.3514	426.636	11.5307	917.969	22.9492	485.84	10.1217	794.678	17.6595	968.018	30.2505	558.472	19.9454	485.84	20.2433	595.093	21.2533	441.284	15.2167	491.333	15.8495		18.0338
		695	424.194	13.2561	420.532	11.3657	926.514	23.1628	483.398	10.0708	797.119	17.7138	957.642	29.9263	557.861	19.9236	491.943	20.4976	593.262	21.1879	449.219	15.4903	484.009	15.6132		18.0189
		695.5	428.467	13.3896	411.377	11.1183	926.514	23.1628	483.398	10.0708	811.157	18.0257	964.355	30.1361	553.589	19.771	487.671	20.3196	598.755	21.3841	459.595	15.8481	487.061	15.7116		18.0853
		696	430.298	13.4468	402.832	10.8874	924.683	23.1171	484.619	10.0962	808.716	17.9715	964.355	30.1361	559.082	19.9672	485.229	20.2179	595.093	21.2533	449.829	15.5113	487.671	15.7313		18.0306
		696.5	430.298	13.4468	411.987	11.1348	928.345	23.2086	487.671	10.1598	803.833	17.863	965.576	30.1743	559.082	19.9672	490.723	20.4468	599.976	21.4277	444.946	15.343	484.619	15.6329		18.0732
		697	432.129	13.504	414.429	11.2008	927.734	23.1934	488.892	10.1852	806.885	17.9308	963.135	30.098	564.575	20.1634	493.164	20.5485	599.976	21.4277	449.829	15.5113	479.736	15.4754		18.1126
		697.5	430.908	13.4659	415.649	11.2338	928.955	23.2239	493.774	10.287	802.612	17.8358	971.68	30.365	560.303	20.0108	491.943	20.4976	590.21	21.0789	439.453	15.1536	478.516	15.436		18.0535
		698	428.467	13.3896	409.546	11.0688	930.176	23.2544	485.229	10.1089	820.312	18.2292	968.018	30.2505	563.965	20.1416	499.268	20.8028	596.924	21.3187	447.388	15.4272	484.009	15.6132		18.1459
		698.5	431.519	13.485	419.312	11.3327	936.279	23.407	497.437	10.3633	825.806	18.3512	974.121	30.4413	573.73	20.4904	495.605	20.6502	603.638	21.5585	441.895	15.2377	482.178	15.5541		18.261
		699	433.35	13.5422	424.194	11.4647	932.617	23.3154	501.709	10.4523	817.261	18.1613	952.759	29.7737	559.082	19.9672	499.268	20.8028	603.027	21.5367	449.219	15.4903	476.074	15.3572		18.1694
		699.5	437.622	13.6757	422.363	11.4152	928.955	23.2239	501.099	10.4396	817.261	18.1613	971.069	30.3459	565.796	20.207	500.488	20.8537	602.417	21.5149	435.181	15.0062	482.178	15.5541		18.218
		700	438.232	13.6948	418.701	11.3162	924.683	23.1171	501.099	10.4396	813.599	18.08	972.9	30.4031	564.575	20.1634	501.709	20.9045	588.989	21.0353	441.895	15.2377	485.84	15.6723		18.1876
		700.5	433.35	13.5422	430.908	11.6462	927.734	23.1934	501.099	10.4396	827.637	18.3919	982.666	30.7083	548.706	19.5966	496.216	20.6757	592.041	21.1443	448.608	15.4693	485.84	15.6723		18.2254
		701	434.57	13.5803	422.974	11.4317	938.721	23.468	504.761	10.5158	827.026	18.3784	1008.91	31.5285	542.603	19.3787	486.45	20.2688	592.041	21.1443	451.05	15.5534	477.905	15.4163		18.2422
		701.5	432.129	13.504	416.87	11.2668	936.89	23.4222	500.488	10.4268	831.909	18.4869	1009.52	31.5475	563.354	20.1198	496.216	20.6757	593.872	21.2097	452.881	15.6166	480.957	15.5147		18.3446
		702	433.35	13.5422	417.48	11.2833	933.838	23.3459	499.268	10.4014	832.52	18.5004	1002.81	31.3377	563.354	20.1198	502.93	20.9554	594.482	21.2315	463.867	15.9954	480.347	15.4951		18.3826
		702.5	430.298	13.4468	413.208	11.1678	931.396	23.2849	486.45	10.1344	839.233	18.6496	1005.86	31.4331	545.654	19.4877	502.93	20.9554	591.431	21.1225	463.867	15.9954	477.905	15.4163		18.2813
		703	435.791	13.6185	436.401	11.7946	931.396	23.2849	492.554	10.2615	842.896	18.731	1002.2	31.3187	562.744	20.098	495.605	20.6502	591.431	21.1225	465.088	16.0375	488.892	15.7707		18.4262
		703.5	437.622	13.6757	423.584	11.4482	935.669	23.3917	501.709	10.4523	844.116	18.7581	988.159	30.88	560.303	20.0108	503.54	20.9808	602.417	21.5149	470.581	16.2269	493.774	15.9282		18.4789
		704	443.726	13.8664	421.753	11.3987	931.396	23.2849	500.488	10.4268	834.961	18.5547	994.263	31.0707	562.134	20.0762	507.202	21.1334	595.703	21.2751	456.543	15.7429	488.892	15.7707		18.4182
		704.5	446.167	13.9427	434.57	11.7451	921.631	23.0408	511.475	10.6557	833.74	18.5276	990.601	30.9563	555.42	19.8364	488.892	20.3705	599.365	21.4059	455.322	15.7008	493.774	15.9282		18.3736
		705	445.557	13.9236	437.622	11.8276	925.293	23.1323	512.085	10.6684	840.454	18.6768	987.549	30.8609	556.641	19.88	494.385	20.5994	604.858	21.6021	449.219	15.4903	489.502	15.7904		18.4047
		705.5	444.336	13.8855	432.129	11.6792	919.189	22.9797	515.137	10.732	846.558	18.8124	1006.47	31.4522	562.744	20.098	490.723	20.4468	603.638	21.5585	444.946	15.343	487.671	15.7313		18.429
		706	447.388	13.9809	436.401	11.7946	926.514	23.1628	510.864	10.643	855.713	19.0158	1006.47	31.4522	574.341	20.5122	489.502	20.3959	596.924	21.3187	453.491	15.6376	485.229	15.6526		18.506
		706.5	449.219	14.0381	437.622	11.8276	935.669	23.3917	506.592	10.554	856.323	19.0294	1005.25	31.414	574.341	20.5122	483.398	20.1416	593.262	21.1879	457.153	15.7639	486.45	15.6919		18.5048
		707	444.336	13.8855	452.271	12.2235	938.11	23.4528	504.761	10.5158	853.271	18.9616	1015.01	31.7192	582.886	20.8173	499.878	20.8282	594.482	21.2315	448.608	15.4693	484.619	15.6329		18.6125
		707.5	447.388	13.9809	447.998	12.1081	938.721	23.468	507.812	10.5794	852.661	18.948	1012.57	31.6429	581.665	20.7738	490.723	20.4468	598.755	21.3841	455.322	15.7008	490.112	15.8101		18.6221
		708	446.777	13.9618	444.946	12.0256	946.655	23.6664	511.475	10.6557	858.154	19.0701	1016.85	31.7764	579.224	20.6866	494.995	20.6248	603.027	21.5367	450.439	15.5324	494.995	15.9676		18.6822
		708.5	444.946	13.9046	428.467	11.5802	942.383	23.5596	510.254	10.6303	858.154	19.0701	1007.69	31.4903	572.51	20.4468	500.488	20.8537	590.21	21.0789	453.491	15.6376	496.826	16.0267		18.5708
		709	447.388	13.9809	430.908	11.6462	947.266	23.6816	518.188	10.7956	862.427	19.165	1018.07	31.8146	563.965	20.1416	504.15	21.0063	606.079	21.6457	444.946	15.343	498.047	16.066		18.6624
		709.5	447.998	13.9999	435.181	11.7616	945.435	23.6359	516.968	10.7702	847.778	18.8395	1026	32.0625	565.186	20.1852	503.54	20.9808	607.3	21.6893	435.791	15.0273	498.047	16.066		18.638
		710	454.712	14.2097	437.622	11.8276	954.59	23.8647	512.085	10.6684	865.479	19.2329	1032.1	32.2533	570.679	20.3814	504.761	21.0317	598.755	21.3841	430.908	14.8589	501.709	16.1842		18.7179
		710.5	457.764	14.3051	435.791	11.7781	956.421	23.9105	519.409	10.821	867.31	19.2735	1030.27	32.196	576.172	20.5776	505.981	21.0826	604.248	21.5803	436.401	15.0483	507.202	16.3614		18.8122
		711	455.322	14.2288	438.232	11.8441	953.979	23.8495	510.864	10.643	869.751	19.3278	1024.17	32.0053	583.496	20.8391	501.709	20.9045	614.014	21.9291	435.791	15.0273	504.15	16.2629		18.8056
		711.5	449.829	14.0572	437.622	11.8276	947.876	23.6969	516.968	10.7702	876.465	19.477	1025.39	32.0435	586.548	20.9481	507.202	21.1334	611.572	21.8419	430.298	14.8379	512.085	16.5189		18.832
		712	451.05	14.0953	435.181	11.7616	952.148	23.8037	512.695	10.6812	877.686	19.5041	1027.83	32.1198	588.989	21.0353	503.54	20.9808	620.728	22.1688	429.688	14.8168	501.709	16.1842		18.832
		712.5	454.712	14.2097	443.115	11.9761	945.435	23.6359	521.851	10.8719	879.517	19.5448	1015.01	31.7192	585.938	20.9263	502.319	20.93	623.779	22.2778	427.856	14.7537	511.475	16.4992		18.8495
		713	463.257	14.4768	437.622	11.8276	944.824	23.6206	516.968	10.7702	883.179	19.6262	1008.3	31.5094	579.224	20.6866	504.761	21.0317	621.948	22.2124	428.467	14.7747	510.864	16.4795		18.8196
		713.5	459.595	14.3623	441.895	11.9431	943.604	23.5901	515.137	10.732	892.334	19.8296	1010.74	31.5857	575.562	20.5558	495.605	20.6502	616.455	22.0163	444.336	15.3219	502.93	16.2235		18.801
		714	458.984	14.3433	441.895	11.9431	952.759	23.819	517.578	10.7829	900.879	20.0195	1010.13	31.5666	593.262	21.1879	500.488	20.8537	618.286	22.0816	451.66	15.5745	502.319	16.2038		18.9433
		714.5	459.595	14.3623	451.05	12.1905	960.693	24.0173	512.085	10.6684	899.048	19.9788	1022.95	31.9672	595.703	21.2751	499.878	20.8282	620.117	22.147	447.998	15.4482	499.268	16.1054		18.999
		715	460.815	14.4005	449.219	12.141	949.707	23.7427	516.357	10.7574	891.113	19.8025	1028.44	32.1388	597.534	21.3405	503.54	20.9808	623.169	22.256	443.115	15.2798	498.047	16.066		18.9915
		715.5	453.491	14.1716	447.998	12.1081	941.162	23.5291	512.695	10.6812	899.658	19.9924	1016.24	31.7574	604.248	21.5803	501.099	20.8791	623.169	22.256	440.674	15.1956	496.216	16.007		18.9234
		716	460.205	14.3814	462.646	12.504	957.642	23.941	510.864	10.643	906.372	20.1416	1003.42	31.3568	602.417	21.5149	494.385	20.5994	622.559	22.2342	433.35	14.9431	501.709	16.1842		18.9494
		716.5	458.984	14.3433	448.608	12.1246	962.524	24.0631	513.306	10.6939	916.748	20.3722	1013.18	31.662	601.196	21.4713	498.047	20.752	614.624	21.9509	442.505	15.2588	495.605	15.9873		18.9708
		717	460.815	14.4005	463.257	12.5205	953.369	23.8342	521.851	10.8719	924.683	20.5485	1011.96	31.6238	604.248	21.5803	501.099	20.8791	617.065	22.0381	441.895	15.2377	505.981	16.322		19.0779
		717.5	462.036	14.4386	459.595	12.4215	967.407	24.1852	526.123	10.9609	927.124	20.6028	1022.95	31.9672	601.807	21.4931	493.164	20.5485	617.065	22.0381	441.895	15.2377	499.268	16.1054		19.0908
		718	463.257	14.4768	454.102	12.273	955.2	23.88	532.837	11.1008	925.903	20.5756	1022.34	31.9481	612.183	21.8637	491.333	20.4722	612.793	21.8855	433.96	14.9641	502.319	16.2038		19.0585
		718.5	470.581	14.7057	452.271	12.2235	946.655	23.6664	521.851	10.8719	917.358	20.3857	1030.27	32.196	607.91	21.7111	485.84	20.2433	612.183	21.8637	428.467	14.7747	496.216	16.007		18.9681
		719	468.14	14.6294	444.336	12.0091	948.486	23.7122	522.461	10.8846	920.41	20.4536	1032.71	32.2723	609.131	21.7547	491.943	20.4976	624.39	22.2996	444.946	15.343	491.333	15.8495		19.0641
		719.5	468.14	14.6294	446.777	12.0751	937.5	23.4375	527.954	10.999	922.852	20.5078	1048.58	32.7682	600.586	21.4495	484.619	20.1925	611.572	21.8419	435.181	15.0062	501.099	16.1645		19.0065
		720	467.529	14.6103	449.829	12.1575	946.655	23.6664	527.954	10.999	921.631	20.4807	1048.58	32.7682	604.858	21.6021	487.061	20.2942	619.507	22.1252	430.908	14.8589	495.605	15.9873		19.05
		720.5	463.867	14.4958	459.595	12.4215	959.473	23.9868	527.954	10.999	930.786	20.6841	1054.08	32.9399	598.755	21.3841	495.605	20.6502	619.507	22.1252	441.895	15.2377	488.281	15.751		19.1523
		721	466.309	14.5721	462.036	12.4875	979.004	24.4751	530.396	11.0499	938.11	20.8469	1051.64	32.8636	596.924	21.3187	493.164	20.5485	614.624	21.9509	451.66	15.5745	502.319	16.2038		19.2629
		721.5	469.36	14.6675	460.815	12.4545	977.783	24.4446	534.668	11.1389	938.721	20.8605	1065.67	33.3023	601.807	21.4931	493.774	20.5739	612.793	21.8855	443.726	15.3009	504.761	16.2826		19.3095
		722	466.919	14.5912	447.998	12.1081	961.914	24.0479	534.668	11.1389	938.721	20.8605	1076.05	33.6266	596.924	21.3187	498.047	20.752	615.845	21.9945	461.426	15.9112	511.475	16.4992		19.3499
		722.5	467.529	14.6103	458.984	12.405	962.524	24.0631	526.123	10.9609	935.669	20.7926	1068.73	33.3977	617.065	22.0381	488.892	20.3705	620.728	22.1688	451.66	15.5745	515.137	16.6173		19.3635
		723	465.088	14.534	452.271	12.2235	964.966	24.1241	532.227	11.0881	933.228	20.7384	1068.73	33.3977	613.403	21.9073	490.112	20.4213	622.559	22.2342	438.843	15.1325	521.851	16.8339		19.3305
		723.5	469.36	14.6675	451.05	12.1905	969.238	24.231	534.058	11.1262	947.266	21.0503	1060.18	33.1306	604.248	21.5803	490.112	20.4213	612.183	21.8637	456.543	15.7429	515.137	16.6173		19.3292
		724	468.14	14.6294	441.895	11.9431	969.238	24.231	535.889	11.1643	951.538	21.1453	1060.18	33.1306	612.793	21.8855	494.385	20.5994	614.624	21.9509	440.674	15.1956	519.409	16.7551		19.33
		724.5	466.919	14.5912	446.167	12.0586	968.628	24.2157	545.044	11.3551	955.2	21.2267	1063.84	33.2451	606.689	21.6675	498.047	20.752	612.183	21.8637	440.674	15.1956	521.24	16.8142		19.3623
		725	469.36	14.6675	446.777	12.0751	960.693	24.0173	542.603	11.3042	956.421	21.2538	1066.89	33.3405	605.469	21.6239	495.605	20.6502	612.793	21.8855	454.712	15.6797	518.799	16.7354		19.3848
		725.5	471.191	14.7247	454.712	12.2895	958.862	23.9716	542.603	11.3042	953.979	21.1995	1071.17	33.474	614.014	21.9291	489.502	20.3959	616.455	22.0163	444.946	15.343	521.24	16.8142		19.4056
		726	475.464	14.8582	458.984	12.405	950.928	23.7732	542.603	11.3042	958.252	21.2945	1070.56	33.4549	609.741	21.7765	496.826	20.7011	617.065	22.0381	438.232	15.1115	525.513	16.952		19.4245
		726.5	477.905	14.9345	467.529	12.6359	961.304	24.0326	544.434	11.3424	960.693	21.3487	1090.09	34.0652	617.065	22.0381	503.54	20.9808	614.624	21.9509	437.622	15.0904	527.344	17.0111		19.5846
		727	485.229	15.1634	464.478	12.5534	953.369	23.8342	543.823	11.3297	965.576	21.4572	1091.92	34.1225	615.845	21.9945	502.93	20.9554	609.741	21.7765	425.415	14.6695	519.409	16.7551		19.5101
		727.5	486.45	15.2016	455.322	12.306	955.811	23.8953	543.213	11.3169	966.797	21.4844	1090.09	34.0652	602.417	21.5149	496.826	20.7011	613.403	21.9073	429.077	14.7958	520.63	16.7945		19.453
		728	488.892	15.2779	459.595	12.4215	953.369	23.8342	545.654	11.3678	966.797	21.4844	1099.24	34.3513	603.027	21.5367	498.047	20.752	620.117	22.147	427.856	14.7537	515.747	16.637		19.5058
		728.5	484.009	15.1253	455.322	12.306	962.524	24.0631	539.551	11.2406	971.069	21.5793	1093.14	34.1606	618.286	22.0816	489.502	20.3959	612.183	21.8637	435.791	15.0273	516.968	16.6764		19.5018
		729	486.45	15.2016	458.984	12.405	961.914	24.0479	550.537	11.4695	979.004	21.7556	1088.87	34.0271	618.286	22.0816	485.229	20.2179	604.248	21.5803	424.805	14.6484	522.461	16.8536		19.4808
		729.5	481.567	15.049	466.309	12.6029	960.693	24.0173	551.147	11.4822	977.173	21.715	1105.35	34.5421	610.962	21.8201	490.112	20.4213	602.417	21.5149	425.415	14.6695	518.799	16.7354		19.5063
		730	490.723	15.3351	458.374	12.3885	968.628	24.2157	556.641	11.5967	977.783	21.7285	1109.01	34.6565	621.948	22.2124	488.892	20.3705	614.624	21.9509	444.946	15.343	530.396	17.1095		19.7188
		730.5	487.671	15.2397	454.712	12.2895	966.797	24.1699	551.758	11.495	980.835	21.7963	1109.62	34.6756	620.117	22.147	498.657	20.7774	622.559	22.2342	446.777	15.4061	540.161	17.4246		19.7869
		731	484.619	15.1443	458.374	12.3885	972.29	24.3073	552.368	11.5077	985.718	21.9048	1122.44	35.0761	620.117	22.147	494.385	20.5994	620.117	22.147	439.453	15.1536	547.485	17.6608		19.8215
		731.5	489.502	15.2969	453.491	12.2565	970.459	24.2615	551.758	11.495	979.614	21.7692	1129.76	35.305	622.559	22.2342	494.385	20.5994	612.793	21.8855	443.115	15.2798	542.603	17.5033		19.8078
		732	494.995	15.4686	463.257	12.5205	971.069	24.2767	558.472	11.6348	991.211	22.0269	1127.32	35.2287	618.286	22.0816	494.385	20.5994	621.948	22.2124	456.543	15.7429	540.771	17.4442		19.9306
		732.5	493.774	15.4305	475.464	12.8504	975.952	24.3988	559.692	11.6603	1000.37	22.2304	1133.42	35.4195	607.3	21.6893	498.047	20.752	629.272	22.474	455.322	15.7008	535.278	17.267		19.9884
		733	494.385	15.4495	476.074	12.8669	977.173	24.4293	559.692	11.6603	1016.24	22.583	1129.76	35.305	620.117	22.147	502.93	20.9554	622.559	22.2342	450.439	15.5324	543.213	17.523		20.0624
		733.5	495.605	15.4877	476.074	12.8669	972.9	24.3225	564.575	11.762	1020.51	22.678	1134.03	35.4385	634.155	22.6484	497.437	20.7265	629.272	22.474	451.66	15.5745	535.278	17.267		20.1133
		734	499.268	15.6021	475.464	12.8504	975.342	24.3835	565.796	11.7874	1022.34	22.7186	1140.75	35.6483	637.817	22.7792	485.84	20.2433	618.896	22.1034	444.946	15.343	533.447	17.208		20.0607
		734.5	496.216	15.5067	466.309	12.6029	978.394	24.4598	566.406	11.8001	1023.56	22.7458	1149.9	35.9344	646.973	23.1062	483.398	20.1416	618.896	22.1034	448.608	15.4693	537.109	17.3261		20.1088
		735	498.657	15.583	458.984	12.405	981.445	24.5361	573.12	11.94	1030.88	22.9085	1147.46	35.8582	643.311	22.9754	483.398	20.1416	622.559	22.2342	444.946	15.343	539.551	17.4049		20.1209
		735.5	493.164	15.4114	462.646	12.504	977.173	24.4293	575.562	11.9909	1032.71	22.9492	1154.17	36.068	637.817	22.7792	487.061	20.2942	618.286	22.0816	455.933	15.7218	535.889	17.2867		20.1378
		736	493.164	15.4114	464.478	12.5534	973.511	24.3378	571.289	11.9019	1033.94	22.9763	1151.12	35.9726	631.104	22.5394	490.723	20.4468	637.817	22.7792	442.505	15.2588	535.278	17.267		20.1313
		736.5	501.099	15.6593	458.374	12.3885	973.511	24.3378	569.458	11.8637	1044.92	23.2205	1156.62	36.1443	633.545	22.6266	496.826	20.7011	639.648	22.8446	453.491	15.6376	530.396	17.1095		20.2303
		737	499.268	15.6021	460.205	12.438	982.666	24.5667	569.458	11.8637	1031.49	22.9221	1140.75	35.6483	629.883	22.4958	493.164	20.5485	639.038	22.8228	456.543	15.7429	529.785	17.0898		20.1582
		737.5	497.437	15.5449	465.698	12.5864	982.056	24.5514	571.289	11.9019	1037.6	23.0577	1154.17	36.068	638.428	22.801	498.047	20.752	637.817	22.7792	455.933	15.7218	535.278	17.267		20.2756
		738	507.812	15.8691	472.412	12.7679	989.99	24.7498	567.627	11.8256	1021.12	22.6915	1153.56	36.0489	624.39	22.2996	495.605	20.6502	639.648	22.8446	455.322	15.7008	543.213	17.523		20.2701
		738.5	504.15	15.7547	473.633	12.8009	982.666	24.5667	572.51	11.9273	1029.66	22.8814	1152.34	36.0107	640.869	22.8882	491.333	20.4722	625	22.3214	463.867	15.9954	530.396	17.1095		20.248
		739	509.033	15.9073	485.229	13.1143	983.887	24.5972	569.458	11.8637	1041.87	23.1527	1160.89	36.2778	639.038	22.8228	490.723	20.4468	626.221	22.365	466.919	16.1007	556.03	17.9365		20.4168
		739.5	499.268	15.6021	474.854	12.8339	977.783	24.4446	570.068	11.8764	1047.36	23.2747	1146.24	35.82	634.155	22.6484	501.099	20.8791	630.493	22.5176	450.439	15.5324	547.485	17.6608		20.2809
		740	498.657	15.583	470.581	12.7184	983.276	24.5819	572.51	11.9273	1057.13	23.4918	1156.01	36.1252	642.7	22.9536	508.423	21.1843	638.428	22.801	448.608	15.4693	539.551	17.4049		20.3855
		740.5	507.202	15.8501	473.633	12.8009	982.666	24.5667	576.782	12.0163	1059.57	23.546	1164.55	36.3922	643.311	22.9754	513.916	21.4132	644.531	23.019	445.557	15.364	541.992	17.4836		20.4934
		741	506.592	15.831	465.698	12.5864	977.783	24.4446	575.562	11.9909	1058.35	23.5189	1161.5	36.2968	639.038	22.8228	498.657	20.7774	637.817	22.7792	458.374	15.806	539.551	17.4049		20.3872
		741.5	504.761	15.7738	467.529	12.6359	985.107	24.6277	584.106	12.1689	1062.62	23.6138	1149.9	35.9344	640.259	22.8664	509.033	21.2097	640.259	22.8664	457.764	15.785	531.616	17.1489		20.421
		742	507.812	15.8691	462.036	12.4875	993.042	24.826	584.106	12.1689	1077.88	23.9529	1176.15	36.7546	648.193	23.1498	510.254	21.2606	640.869	22.8882	444.946	15.343	533.447	17.208		20.5371
		742.5	509.033	15.9073	462.036	12.4875	994.873	24.8718	580.444	12.0926	1071.78	23.8173	1185.3	37.0407	641.479	22.91	501.709	20.9045	637.207	22.7574	451.05	15.5534	541.992	17.4836		20.5296
		743	509.644	15.9264	473.022	12.7844	995.483	24.8871	581.665	12.118	1069.34	23.763	1170.65	36.5829	648.193	23.1498	497.437	20.7265	631.714	22.5612	444.336	15.3219	543.823	17.5427		20.4876
		743.5	510.254	15.9454	472.412	12.7679	996.094	24.9023	581.665	12.118	1069.95	23.7766	1161.5	36.2968	653.687	23.3459	502.319	20.93	627.441	22.4086	457.764	15.785	535.889	17.2867		20.5058
		744	515.137	16.098	485.84	13.1308	996.094	24.9023	585.327	12.1943	1067.5	23.7223	1180.42	36.8881	642.09	22.9318	505.371	21.0571	620.117	22.147	449.829	15.5113	538.33	17.3655		20.5408
		744.5	518.188	16.1934	489.502	13.2298	997.314	24.9329	588.379	12.2579	1065.06	23.6681	1165.77	36.4304	656.128	23.4331	506.592	21.108	632.324	22.583	447.388	15.4272	546.265	17.6214		20.6259
		745	529.785	16.5558	491.943	13.2958	1000.98	25.0244	591.431	12.3215	1077.27	23.9393	1166.99	36.4685	649.414	23.1934	497.437	20.7265	641.479	22.91	452.881	15.6166	546.265	17.6214		20.6976
		745.5	525.513	16.4223	485.229	13.1143	990.601	24.765	596.313	12.4232	1090.09	24.2242	1176.15	36.7546	651.855	23.2806	496.216	20.6757	639.648	22.8446	468.14	16.1427	552.979	17.838		20.7714
		746	523.682	16.3651	478.516	12.9329	1000.37	25.0092	593.262	12.3596	1091.92	24.2649	1160.28	36.2587	654.297	23.3677	496.216	20.6757	638.428	22.801	460.205	15.8691	540.161	17.4246		20.6662
		746.5	521.851	16.3078	482.788	13.0483	1002.2	25.0549	597.534	12.4486	1091.31	24.2513	1157.23	36.1633	666.504	23.8037	487.061	20.2942	640.259	22.8664	452.271	15.5955	538.33	17.3655		20.6545
		747	526.123	16.4413	487.061	13.1638	997.314	24.9329	604.248	12.5885	1093.75	24.3056	1161.5	36.2968	669.556	23.9127	482.178	20.0907	642.09	22.9318	453.491	15.6376	551.758	17.7986		20.7364
		747.5	527.344	16.4795	488.281	13.1968	999.756	24.9939	598.145	12.4613	1101.07	24.4683	1148.68	35.8963	657.959	23.4985	499.878	20.8282	644.531	23.019	451.66	15.5745	541.382	17.4639		20.7164
		748	521.851	16.3078	479.126	12.9494	996.094	24.9023	596.924	12.4359	1115.72	24.7938	1166.38	36.4494	662.842	23.6729	506.592	21.108	640.869	22.8882	451.66	15.5745	543.823	17.5427		20.7841
		748.5	521.851	16.3078	487.671	13.1803	989.38	24.7345	595.093	12.3978	1109.62	24.6582	1197.51	37.4222	662.842	23.6729	502.319	20.93	643.921	22.9972	452.881	15.6166	539.551	17.4049		20.8475
		749	518.188	16.1934	476.074	12.8669	997.925	24.9481	595.703	12.4105	1116.33	24.8074	1208.5	37.7655	659.79	23.5639	499.268	20.8028	649.414	23.1934	454.102	15.6587	546.265	17.6214		20.8938
		749.5	523.682	16.3651	485.84	13.1308	1004.03	25.1007	596.313	12.4232	1109.62	24.6582	1205.44	37.6701	664.062	23.7165	501.099	20.8791	636.597	22.7356	457.764	15.785	562.744	18.153		20.9652
		750	525.513	16.4223	486.45	13.1473	1007.69	25.1923	598.145	12.4613	1109.62	24.6582	1189.58	37.1742	668.945	23.8909	507.202	21.1334	629.883	22.4958	456.543	15.7429	574.341	18.5271		20.986
		750.5	526.733	16.4604	484.619	13.0978	1008.3	25.2075	598.145	12.4613	1114.5	24.7667	1187.13	37.0979	665.894	23.7819	509.644	21.2351	639.038	22.8228	459.595	15.8481	564.575	18.2121		20.9993
		751	537.72	16.8037	485.229	13.1143	1005.25	25.1312	591.431	12.3215	1127.93	25.0651	1190.19	37.1933	659.79	23.5639	506.592	21.108	636.597	22.7356	465.698	16.0586	567.627	18.3105		21.0369
		751.5	531.006	16.5939	485.84	13.1308	1012.57	25.3143	593.872	12.3723	1120.61	24.9023	1190.8	37.2124	667.114	23.8255	502.319	20.93	637.207	22.7574	465.088	16.0375	568.848	18.3499		21.0388
		752	526.733	16.4604	490.723	13.2628	1010.13	25.2533	590.82	12.3088	1127.32	25.0515	1179.2	36.85	668.335	23.8691	494.995	20.6248	635.376	22.692	470.581	16.2269	560.303	18.0743		20.9704
		752.5	528.564	16.5176	505.371	13.6587	994.263	24.8566	599.976	12.4995	1127.93	25.0651	1181.64	36.9263	662.842	23.6729	502.319	20.93	635.376	22.692	470.581	16.2269	556.641	17.9561		21.0002
		753	535.278	16.7274	490.112	13.2463	996.094	24.9023	599.365	12.4868	1137.7	25.2821	1171.26	36.602	665.283	23.7601	505.371	21.0571	640.869	22.8882	469.971	16.2059	575.562	18.5665		21.0659
		753.5	534.668	16.7084	495.605	13.3947	1000.37	25.0092	596.313	12.4232	1138.92	25.3092	1190.8	37.2124	666.504	23.8037	498.657	20.7774	641.479	22.91	466.919	16.1007	567.017	18.2909		21.0854
		754	535.889	16.7465	501.709	13.5597	999.146	24.9786	610.352	12.7157	1157.84	25.7297	1212.16	37.8799	671.997	23.9999	490.723	20.4468	636.597	22.7356	463.257	15.9744	557.251	17.9758		21.1584
		754.5	536.499	16.7656	493.774	13.3453	996.094	24.9023	614.624	12.8047	1149.29	25.5398	1194.46	37.3268	671.387	23.9781	497.437	20.7265	635.986	22.7138	464.478	16.0165	570.679	18.409		21.1389
		755	542.603	16.9563	505.371	13.6587	1004.03	25.1007	619.507	12.9064	1144.41	25.4313	1188.96	37.1552	669.556	23.9127	491.943	20.4976	639.648	22.8446	465.698	16.0586	571.899	18.4484		21.1791
		755.5	534.058	16.6893	509.033	13.7577	1000.37	25.0092	608.521	12.6775	1163.33	25.8518	1195.07	37.3459	673.218	24.0435	497.437	20.7265	655.518	23.4113	463.257	15.9744	578.613	18.6649		21.2865
		756	534.668	16.7084	514.526	13.9061	1004.64	25.116	607.3	12.6521	1158.45	25.7433	1196.29	37.384	670.166	23.9345	494.385	20.5994	651.855	23.2806	466.919	16.1007	571.899	18.4484		21.2612
		756.5	538.33	16.8228	501.709	13.5597	1005.25	25.1312	609.131	12.6902	1155.4	25.6755	1207.89	37.7464	670.166	23.9345	489.502	20.3959	651.855	23.2806	467.529	16.1217	574.341	18.5271		21.2623
		757	534.668	16.7084	506.592	13.6917	1009.52	25.238	617.676	12.8682	1162.72	25.8382	1216.43	38.0135	673.218	24.0435	507.812	21.1589	656.738	23.4549	469.971	16.2059	563.354	18.1727		21.3994
		757.5	539.551	16.861	513.916	13.8896	1007.08	25.177	626.831	13.059	1164.55	25.8789	1213.99	37.9372	668.335	23.8691	504.15	21.0063	646.362	23.0844	462.646	15.9533	556.641	17.9561		21.3338
		758	549.316	17.1661	516.968	13.9721	1007.69	25.1923	625	13.0208	1163.33	25.8518	1238.4	38.7001	673.828	24.0653	509.644	21.2351	646.973	23.1062	456.543	15.7429	543.823	17.5427		21.4178
		758.5	552.979	17.2806	501.709	13.5597	1005.86	25.1465	628.052	13.0844	1170.65	26.0145	1251.83	39.1197	681.763	24.3487	502.93	20.9554	648.193	23.1498	466.919	16.1007	541.992	17.4836		21.4767
		759	555.42	17.3569	507.202	13.7082	1018.07	25.4517	635.376	13.237	1176.76	26.1502	1232.3	38.5094	690.918	24.6756	501.709	20.9045	647.583	23.128	467.529	16.1217	551.758	17.7986		21.5492
		759.5	551.758	17.2424	516.968	13.9721	1017.46	25.4364	632.935	13.1861	1192.02	26.4893	1248.17	39.0053	686.035	24.5013	507.202	21.1334	644.531	23.019	468.75	16.1638	555.42	17.9168		21.6423
		760	551.758	17.2424	525.513	14.203	1015.62	25.3906	625.61	13.0335	1190.8	26.4621	1242.07	38.8145	699.463	24.9808	505.981	21.0826	648.804	23.1716	451.66	15.5745	552.979	17.838		21.6176
		760.5	555.42	17.3569	515.137	13.9226	1005.86	25.1465	629.272	13.1098	1180.42	26.2316	1245.12	38.9099	692.139	24.7192	501.099	20.8791	652.466	23.3024	464.478	16.0165	560.303	18.0743		21.6062
		761	559.692	17.4904	524.292	14.1701	1009.52	25.238	629.883	13.1226	1183.47	26.2994	1236.57	38.6429	693.359	24.7628	495.605	20.6502	657.349	23.4767	458.984	15.827	563.965	18.1924		21.6248
		761.5	551.758	17.2424	521.851	14.1041	1005.25	25.1312	639.038	13.3133	1184.08	26.3129	1235.96	38.6238	695.19	24.8282	495.605	20.6502	649.414	23.1934	454.102	15.6587	562.744	18.153		21.5647
		762	557.251	17.4141	521.851	14.1041	1012.57	25.3143	640.259	13.3387	1212.16	26.9368	1248.78	39.0244	704.956	25.177	493.164	20.5485	648.193	23.1498	463.257	15.9744	552.368	17.8183		21.7091
		762.5	556.641	17.395	523.071	14.1371	1009.52	25.238	638.428	13.3006	1223.75	27.1946	1247.56	38.9862	706.787	25.2424	504.761	21.0317	655.518	23.4113	464.478	16.0165	559.692	18.0546		21.8189
		763	562.744	17.5858	522.461	14.1206	1013.18	25.3296	640.869	13.3514	1227.42	27.2759	1268.92	39.6538	714.111	25.504	504.761	21.0317	659.18	23.5421	460.815	15.8902	562.744	18.153		21.9489
		763.5	561.523	17.5476	520.02	14.0546	1017.46	25.4364	637.817	13.2879	1232.3	27.3844	1269.53	39.6729	703.735	25.1334	509.033	21.2097	648.193	23.1498	472.412	16.2901	559.692	18.0546		21.9292
		764	564.575	17.643	534.668	14.4505	1026.61	25.6653	645.142	13.4405	1235.35	27.4523	1259.77	39.3677	694.58	24.8064	510.864	21.286	651.855	23.2806	469.971	16.2059	569.458	18.3696		21.9971
		764.5	565.796	17.6811	526.123	14.2195	1021.73	25.5432	645.142	13.4405	1239.01	27.5336	1275.02	39.8445	703.125	25.1116	506.592	21.108	648.193	23.1498	465.088	16.0375	574.951	18.5468		22.0197
		765	563.354	17.6048	520.63	14.0711	1026.61	25.6653	643.921	13.415	1238.4	27.5201	1271.97	39.7491	698.242	24.9372	512.695	21.3623	661.621	23.6293	472.412	16.2901	570.679	18.409		22.0594
		765.5	562.744	17.5858	523.682	14.1536	1027.22	25.6805	643.311	13.4023	1260.99	28.0219	1280.52	40.0162	701.904	25.068	511.475	21.3114	654.907	23.3895	471.191	16.248	581.055	18.7437		22.1474
		766	559.692	17.4904	529.785	14.3185	1019.9	25.4974	643.311	13.4023	1252.44	27.832	1283.57	40.1115	705.566	25.1988	513.916	21.4132	658.569	23.5203	462.036	15.9323	580.444	18.724		22.131
		766.5	563.965	17.6239	532.837	14.401	1029.05	25.7263	642.7	13.3896	1262.21	28.049	1278.69	39.959	691.528	24.6974	513.306	21.3877	662.231	23.6511	460.815	15.8902	573.12	18.4877		22.1148
		767	561.523	17.5476	523.682	14.1536	1029.05	25.7263	643.311	13.4023	1268.92	28.1982	1271.36	39.7301	686.646	24.5231	503.54	20.9808	670.776	23.9563	462.036	15.9323	563.965	18.1924		22.0312
		767.5	566.406	17.7002	532.227	14.3845	1032.71	25.8179	649.414	13.5295	1264.04	28.0897	1268.92	39.6538	702.515	25.0898	504.15	21.0063	668.335	23.8691	452.881	15.6166	563.965	18.1924		22.0863
		768	564.575	17.643	526.733	14.236	1043.09	26.0773	646.973	13.4786	1267.09	28.1576	1283.57	40.1115	708.618	25.3078	515.747	21.4895	668.335	23.8691	457.764	15.785	559.082	18.0349		22.1991
		768.5	567.627	17.7383	535.278	14.467	1034.55	25.8636	650.024	13.5422	1264.04	28.0897	1295.78	40.493	712.891	25.4604	518.188	21.5912	652.466	23.3024	458.374	15.806	565.796	18.2515		22.2368
		769	567.017	17.7193	530.396	14.335	1038.82	25.9705	653.687	13.6185	1256.1	27.9134	1291.5	40.3595	712.28	25.4386	512.695	21.3623	654.297	23.3677	465.088	16.0375	562.744	18.153		22.2068
		769.5	570.068	17.8146	539.551	14.5825	1048.58	26.2146	657.959	13.7075	1263.43	28.0762	1284.18	40.1306	712.28	25.4386	513.916	21.4132	651.245	23.2588	469.36	16.1848	568.237	18.3302		22.2865
		770	574.951	17.9672	535.889	14.4835	1043.09	26.0773	655.518	13.6566	1268.31	28.1847	1299.44	40.6075	714.722	25.5258	513.306	21.3877	665.283	23.7601	476.074	16.4164	578.003	18.6453		22.4284
		770.5	574.951	17.9672	549.316	14.8464	1035.77	25.8942	657.349	13.6948	1264.65	28.1033	1304.32	40.76	725.708	25.9181	525.513	21.8964	665.283	23.7601	462.036	15.9323	567.627	18.3105		22.4621
		771	571.289	17.8528	548.096	14.8134	1032.1	25.8026	658.569	13.7202	1273.8	28.3067	1289.06	40.2832	718.384	25.6566	523.682	21.8201	675.049	24.1089	457.764	15.785	570.679	18.409		22.4144
		771.5	568.848	17.7765	540.771	14.6154	1036.38	25.9094	659.18	13.7329	1287.23	28.6051	1313.48	41.0461	731.812	26.1361	525.513	21.8964	667.725	23.8473	453.491	15.6376	574.341	18.5271		22.5209
		772	573.73	17.9291	549.927	14.8629	1032.71	25.8179	662.842	13.8092	1284.18	28.5373	1319.58	41.2369	711.67	25.4168	526.123	21.9218	667.114	23.8255	451.66	15.5745	568.848	18.3499		22.4802
		772.5	571.899	17.8719	552.979	14.9454	1035.16	25.8789	661.011	13.7711	1293.33	28.7408	1315.31	41.1034	704.956	25.177	523.682	21.8201	668.335	23.8691	454.102	15.6587	570.679	18.409		22.4768
		773	575.562	17.9863	557.251	15.0608	1033.94	25.8484	662.842	13.8092	1294.56	28.7679	1333.62	41.6756	718.994	25.6784	524.292	21.8455	668.945	23.8909	459.595	15.8481	576.172	18.5862		22.6361
		773.5	581.665	18.177	556.03	15.0278	1030.88	25.7721	662.231	13.7965	1306.76	29.0392	1326.9	41.4658	718.384	25.6566	520.63	21.6929	662.231	23.6511	473.022	16.3111	569.458	18.3696		22.6327
		774	584.106	18.2533	554.81	14.9949	1040.04	26.001	667.725	13.9109	1307.37	29.0527	1317.14	41.1606	729.98	26.0707	515.747	21.4895	670.166	23.9345	471.802	16.269	574.341	18.5271		22.6967
		774.5	581.665	18.177	554.81	14.9949	1037.6	25.9399	665.283	13.8601	1326.9	29.4868	1322.63	41.3322	720.215	25.722	511.475	21.3114	676.27	24.1525	467.529	16.1217	567.017	18.2909		22.6718
		775	582.275	18.1961	554.199	14.9784	1038.82	25.9705	667.114	13.8982	1333.62	29.636	1315.92	41.1224	719.604	25.7002	505.981	21.0826	667.725	23.8473	462.646	15.9533	566.406	18.2712		22.6051
		775.5	582.886	18.2152	559.692	15.1268	1046.14	26.1536	668.335	13.9236	1328.12	29.5139	1313.48	41.0461	714.722	25.5258	510.864	21.286	667.114	23.8255	462.036	15.9323	568.237	18.3302		22.6254
		776	582.886	18.2152	567.017	15.3248	1045.53	26.1383	668.945	13.9364	1322.02	29.3783	1312.87	41.0271	718.994	25.6784	511.475	21.3114	663.452	23.6947	463.867	15.9954	569.458	18.3696		22.6427
		776.5	589.6	18.425	556.03	15.0278	1043.09	26.0773	673.218	14.0254	1332.4	29.6088	1322.02	41.3132	718.384	25.6566	518.799	21.6166	651.245	23.2588	460.205	15.8691	573.12	18.4877		22.6697
		777	584.106	18.2533	549.927	14.8629	1047.36	26.1841	683.594	14.2415	1328.12	29.5139	1320.8	41.275	723.267	25.831	513.306	21.3877	648.804	23.1716	457.764	15.785	579.224	18.6846		22.6537
		777.5	586.548	18.3296	548.706	14.8299	1052.86	26.3214	682.373	14.2161	1342.16	29.8258	1323.24	41.3513	722.656	25.8092	516.968	21.5403	653.076	23.3241	450.439	15.5324	579.834	18.7043		22.7077
		778	582.886	18.2152	556.03	15.0278	1053.47	26.3367	683.594	14.2415	1353.15	30.07	1329.35	41.5421	716.553	25.5912	501.709	20.9045	654.907	23.3895	460.205	15.8691	581.055	18.7437		22.721
		778.5	585.327	18.2915	560.303	15.1433	1047.97	26.1993	681.152	14.1907	1343.99	29.8665	1328.12	41.5039	718.994	25.6784	516.357	21.5149	650.635	23.237	460.815	15.8902	584.106	18.8421		22.7598
		779	592.651	18.5204	555.42	15.0113	1053.47	26.3367	678.101	14.1271	1322.02	29.3783	1352.54	42.2668	726.318	25.9399	514.526	21.4386	648.804	23.1716	456.543	15.7429	578.613	18.6649		22.7817
		779.5	587.769	18.3678	562.134	15.1928	1055.3	26.3824	675.049	14.0635	1328.74	29.5275	1359.86	42.4957	729.37	26.0489	515.137	21.464	645.752	23.0626	451.66	15.5745	587.158	18.9406		22.8291
		780	587.769	18.3678	543.823	14.6979	1051.64	26.2909	676.27	14.0889	1333.01	29.6224	1361.08	42.5339	725.098	25.8963	502.319	20.93	643.311	22.9754	447.388	15.4272	595.093	19.1965		22.7297
		780.5	581.055	18.158	541.992	14.6484	1048.58	26.2146	683.594	14.2415	1341.55	29.8123	1370.85	42.8391	735.474	26.2669	504.15	21.0063	650.024	23.2152	454.102	15.6587	593.262	19.1375		22.8362
		781	580.444	18.1389	554.199	14.9784	1056.52	26.413	685.425	14.2797	1349.49	29.9886	1347.66	42.1143	726.929	25.9617	516.357	21.5149	653.687	23.3459	454.102	15.6587	606.689	19.5706		22.9059
		781.5	592.041	18.5013	566.406	15.3083	1060.18	26.5045	682.983	14.2288	1360.47	30.2327	1350.71	42.2096	736.694	26.3105	515.747	21.4895	659.18	23.5421	457.764	15.785	599.976	19.3541		23.0424
		782	592.651	18.5204	576.172	15.5722	1058.96	26.474	678.101	14.1271	1356.2	30.1378	1365.36	42.6674	729.37	26.0489	511.475	21.3114	653.076	23.3241	459.595	15.8481	602.417	19.4328		23.0422
		782.5	590.21	18.4441	566.406	15.3083	1060.18	26.5045	679.321	14.1525	1344.6	29.8801	1365.97	42.6865	722.046	25.7874	509.033	21.2097	657.349	23.4767	459.595	15.8481	599.365	19.3344		22.9666
		783	579.834	18.1198	565.796	15.2918	1057.13	26.4282	678.711	14.1398	1348.88	29.975	1361.08	42.5339	734.253	26.2233	518.799	21.6166	657.959	23.4985	455.933	15.7218	602.417	19.4328		22.9983
		783.5	592.651	18.5204	565.186	15.2753	1056.52	26.413	679.321	14.1525	1351.32	30.0293	1345.83	42.057	736.694	26.3105	522.461	21.7692	656.738	23.4549	458.374	15.806	614.014	19.8069		23.0541
		784	590.82	18.4631	573.12	15.4897	1061.4	26.535	685.425	14.2797	1370.85	30.4633	1363.53	42.6102	734.863	26.2451	526.123	21.9218	665.283	23.7601	462.036	15.9323	604.858	19.5116		23.2011
		784.5	587.158	18.3487	563.965	15.2423	1067.5	26.6876	683.594	14.2415	1370.24	30.4498	1359.86	42.4957	736.084	26.2887	536.499	22.3541	662.231	23.6511	467.529	16.1217	615.234	19.8463		23.248
		785	587.158	18.3487	571.899	15.4567	1062.01	26.5503	686.035	14.2924	1380	30.6668	1364.75	42.6483	729.37	26.0489	529.175	22.049	659.79	23.5639	461.426	15.9112	614.624	19.8266		23.2148
		785.5	594.482	18.5776	569.458	15.3908	1070.56	26.7639	696.411	14.5086	1384.28	30.7617	1369.63	42.8009	726.318	25.9399	536.499	22.3541	656.738	23.4549	462.646	15.9533	614.624	19.8266		23.3029
		786	596.924	18.6539	576.782	15.5887	1077.27	26.9318	687.866	14.3305	1391.6	30.9245	1364.14	42.6292	727.539	25.9835	532.227	22.1761	663.452	23.6947	468.75	16.1638	607.91	19.61		23.3352
		786.5	592.651	18.5204	570.068	15.4073	1080.93	27.0233	694.58	14.4704	1398.93	31.0872	1381.84	43.1824	726.318	25.9399	529.785	22.0744	662.842	23.6729	472.412	16.2901	605.469	19.5312		23.3818
		787	599.976	18.7492	570.068	15.4073	1076.05	26.9012	700.684	14.5976	1406.25	31.25	1372.07	42.8772	725.098	25.8963	535.278	22.3033	667.114	23.8255	469.971	16.2059	612.183	19.7478		23.4328
		787.5	598.755	18.7111	569.458	15.3908	1075.44	26.886	702.515	14.6357	1406.86	31.2636	1400.15	43.7546	732.422	26.1579	530.396	22.0998	653.687	23.3459	462.646	15.9533	617.676	19.925		23.4658
		788	602.417	18.8255	573.73	15.5062	1080.93	27.0233	703.125	14.6484	1405.64	31.2364	1407.47	43.9835	737.305	26.3323	535.278	22.3033	653.687	23.3459	458.984	15.827	621.338	20.0432		23.5523
		788.5	608.521	19.0163	578.003	15.6217	1083.98	27.0996	701.294	14.6103	1423.95	31.6433	1423.34	44.4794	733.643	26.2015	533.447	22.227	657.959	23.4985	473.633	16.3322	612.183	19.7478		23.6798
		789	606.689	18.959	590.21	15.9516	1073.61	26.8402	699.463	14.5721	1420.29	31.562	1426.39	44.5747	745.239	26.6157	532.227	22.1761	654.297	23.3677	476.074	16.4164	612.183	19.7478		23.7076
		789.5	606.689	18.959	587.769	15.8856	1068.12	26.7029	697.632	14.534	1423.34	31.6298	1420.9	44.4031	741.577	26.4849	536.499	22.3541	654.907	23.3895	477.295	16.4584	608.521	19.6297		23.6756
		790	612.793	19.1498	589.6	15.9351	1065.06	26.6266	707.397	14.7374	1435.55	31.901	1421.51	44.4221	751.343	26.8337	531.616	22.1507	656.128	23.4331	487.061	16.7952	610.962	19.7084		23.7903
		790.5	614.624	19.207	588.989	15.9186	1069.34	26.7334	713.501	14.8646	1435.55	31.901	1416.02	44.2505	753.784	26.9209	534.668	22.2778	663.452	23.6947	484.619	16.711	609.131	19.6494		23.8299
		791	610.352	19.0735	592.041	16.0011	1071.17	26.7792	711.67	14.8265	1448.97	32.1994	1412.35	44.136	756.226	27.0081	531.616	22.1507	661.621	23.6293	490.112	16.9004	619.507	19.9841		23.8808
		791.5	607.3	18.9781	588.379	15.9021	1073	26.825	724.487	15.0935	1441.65	32.0367	1436.16	44.8799	755.615	26.9863	536.499	22.3541	669.556	23.9127	487.671	16.8162	609.131	19.6494		23.9485
		792	607.91	18.9972	592.651	16.0176	1080.93	27.0233	722.046	15.0426	1440.43	32.0095	1449.58	45.2995	765.381	27.335	539.551	22.4813	668.335	23.8691	484.619	16.711	615.845	19.866		24.0593
		792.5	612.793	19.1498	596.313	16.1166	1076.66	26.9165	722.656	15.0553	1446.53	32.1452	1426.39	44.5747	769.043	27.4658	526.123	21.9218	668.945	23.8909	488.892	16.8583	614.624	19.8266		23.9929
		793	614.624	19.207	606.079	16.3805	1078.49	26.9623	720.825	15.0172	1455.69	32.3486	1434.33	44.8227	755.615	26.9863	526.733	21.9472	673.218	24.0435	487.061	16.7952	609.131	19.6494		24.0145
		793.5	617.065	19.2833	610.962	16.5125	1077.27	26.9318	712.28	14.8392	1453.86	32.3079	1445.31	45.166	756.836	27.0299	523.682	21.8201	672.607	24.0217	479.736	16.5426	601.196	19.3934		23.9862
		794	613.403	19.1689	612.793	16.562	1080.32	27.0081	719.604	14.9918	1456.3	32.3622	1453.86	45.433	762.329	27.226	529.175	22.049	665.894	23.7819	473.633	16.3322	602.417	19.4328		24.0316
		794.5	618.896	19.3405	615.234	16.628	1082.76	27.0691	726.318	15.1316	1457.52	32.3893	1445.31	45.166	761.719	27.2042	534.668	22.2778	667.114	23.8255	464.478	16.0165	597.534	19.2753		24.0294
		795	627.441	19.6075	610.962	16.5125	1076.66	26.9165	731.812	15.2461	1473.39	32.742	1444.09	45.1279	760.498	27.1606	533.447	22.227	670.166	23.9345	456.543	15.7429	596.924	19.2556		24.043
		795.5	628.052	19.6266	610.352	16.496	1079.1	26.9775	737.305	15.3605	1478.88	32.864	1457.52	45.5475	771.484	27.553	529.785	22.0744	664.062	23.7165	455.322	15.7008	599.365	19.3344		24.1137
		796	619.507	19.3596	612.793	16.562	1074.22	26.8555	741.577	15.4495	1470.95	32.6877	1475.83	46.1197	767.822	27.4222	535.278	22.3033	665.283	23.7601	477.295	16.4584	598.145	19.295		24.2066
		796.5	618.286	19.3214	616.455	16.6609	1073.61	26.8402	742.188	15.4622	1484.99	32.9997	1484.99	46.4058	765.991	27.3568	522.461	21.7692	668.335	23.8691	472.412	16.2901	606.689	19.5706		24.2315
		797	622.559	19.455	612.183	16.5455	1079.71	26.9928	742.798	15.475	1497.8	33.2845	1484.99	46.4058	760.498	27.1606	534.058	22.2524	667.725	23.8473	477.295	16.4584	617.676	19.925		24.3457
		797.5	625.61	19.5503	606.079	16.3805	1096.19	27.4048	743.408	15.4877	1512.45	33.61	1484.38	46.3867	769.043	27.4658	527.954	21.9981	655.518	23.4113	459.595	15.8481	618.286	19.9447		24.3171
		798	626.831	19.5885	618.286	16.7104	1113.28	27.832	742.188	15.4622	1505.13	33.4473	1469.73	45.929	772.705	27.5966	526.733	21.9472	661.621	23.6293	466.309	16.0796	618.896	19.9644		24.3806
		798.5	622.559	19.455	618.896	16.7269	1124.88	28.1219	740.356	15.4241	1516.11	33.6914	1472.78	46.0243	767.822	27.4222	528.564	22.0235	661.621	23.6293	461.426	15.9112	621.948	20.0628		24.4084
		799	624.39	19.5122	613.403	16.5785	1124.88	28.1219	743.408	15.4877	1521.61	33.8135	1469.73	45.929	768.433	27.444	519.409	21.642	661.011	23.6075	476.074	16.4164	620.117	20.0038		24.4142
		799.5	623.169	19.474	606.079	16.3805	1118.77	27.9694	753.174	15.6911	1525.88	33.9084	1465.45	45.7954	769.043	27.4658	521.24	21.7183	659.18	23.5421	475.464	16.3953	619.507	19.9841		24.3931
		800	626.831	19.5885	598.755	16.1826	1117.55	27.9388	753.174	15.6911	1536.87	34.1526	1483.76	46.3676	770.264	27.5094	523.682	21.8201	660.4	23.5857	468.75	16.1638	625.61	20.181		24.471
		800.5	631.714	19.7411	607.3	16.4135	1124.27	28.1067	748.901	15.6021	1530.76	34.0169	1487.43	46.4821	770.874	27.5312	520.02	21.6675	654.907	23.3895	476.074	16.4164	628.052	20.2597		24.5115
		801	631.714	19.7411	614.014	16.595	1117.55	27.9388	750.732	15.6403	1531.37	34.0305	1475.22	46.1006	775.146	27.6838	534.668	22.2778	659.18	23.5421	468.14	16.1427	621.338	20.0432		24.5214
		801.5	628.662	19.6457	617.065	16.6774	1104.74	27.6184	756.226	15.7547	1535.03	34.1119	1492.31	46.6347	781.86	27.9236	527.954	21.9981	664.673	23.7383	470.581	16.2269	630.493	20.3385		24.6062
		802	629.272	19.6648	609.131	16.463	1100.46	27.5116	755.005	15.7293	1538.09	34.1797	1497.8	46.8063	789.185	28.1852	521.24	21.7183	662.842	23.6729	479.736	16.5426	631.714	20.3779		24.6229
		802.5	629.272	19.6648	603.638	16.3145	1104.13	27.6031	760.498	15.8437	1541.75	34.2611	1477.05	46.1578	780.029	27.8582	531.006	22.1252	659.18	23.5421	496.826	17.1319	618.286	19.9447		24.5861
		803	635.986	19.8746	605.469	16.364	1103.52	27.5879	765.381	15.9454	1546.63	34.3696	1496.58	46.7682	780.029	27.8582	543.823	22.6593	667.725	23.8473	505.981	17.4476	614.624	19.8266		24.7772
		803.5	629.272	19.6648	614.014	16.595	1102.29	27.5574	761.719	15.8691	1561.89	34.7087	1483.76	46.3676	769.653	27.4876	534.058	22.2524	668.335	23.8691	499.878	17.2372	615.845	19.866		24.6795
		804	634.766	19.8364	604.858	16.3475	1113.89	27.8473	765.381	15.9454	1549.68	34.4374	1494.75	46.711	778.809	27.8146	533.447	22.227	664.673	23.7383	476.074	16.4164	629.272	20.2991		24.6928
		804.5	629.883	19.6838	595.703	16.1001	1118.16	27.9541	764.16	15.92	1542.36	34.2746	1506.35	47.0734	776.978	27.7492	546.265	22.761	661.621	23.6293	478.516	16.5005	635.986	20.5157		24.742
		805	632.935	19.7792	598.145	16.1661	1118.16	27.9541	770.264	16.0472	1544.8	34.3289	1515.5	47.3595	784.302	28.0108	547.485	22.8119	662.231	23.6511	479.126	16.5216	639.038	20.6141		24.8404
		805.5	639.038	19.9699	603.027	16.298	1110.84	27.771	762.939	15.8946	1550.29	34.451	1505.13	47.0352	774.536	27.662	542.603	22.6084	664.673	23.7383	482.178	16.6268	632.935	20.4172		24.7702
		806	640.259	20.0081	613.403	16.5785	1117.55	27.9388	756.226	15.7547	1553.34	34.5188	1502.08	46.9398	776.978	27.7492	545.654	22.7356	672.607	24.0217	490.723	16.9215	631.104	20.3582		24.8659
		806.5	637.207	19.9127	620.117	16.7599	1115.11	27.8778	762.939	15.8946	1560.06	34.668	1522.83	47.5883	776.978	27.7492	536.499	22.3541	678.711	24.2397	493.164	17.0057	634.766	20.4763		24.9569
		807	642.09	20.0653	622.559	16.8259	1126.71	28.1677	768.433	16.009	1561.89	34.7087	1502.69	46.9589	788.574	28.1634	538.33	22.4304	676.27	24.1525	485.84	16.7531	635.376	20.496		24.9755
		807.5	645.142	20.1607	627.441	16.9579	1121.22	28.0304	772.705	16.098	1566.16	34.8036	1512.45	47.2641	781.25	27.9018	538.94	22.4559	673.218	24.0435	493.164	17.0057	631.714	20.3779		25.009
		808	647.583	20.237	629.883	17.0239	1122.44	28.0609	780.029	16.2506	1564.94	34.7765	1505.74	47.0543	786.133	28.0762	533.447	22.227	670.776	23.9563	474.854	16.3743	629.272	20.2991		24.9396
		808.5	650.635	20.3323	625	16.8919	1115.72	27.8931	772.705	16.098	1571.04	34.9121	1528.93	47.7791	794.678	28.3813	534.668	22.2778	665.283	23.7601	481.567	16.6058	637.207	20.5551		25.0442
		809	657.959	20.5612	625.61	16.9084	1133.42	28.3356	778.198	16.2125	1572.27	34.9392	1535.64	47.9889	806.885	28.8173	549.316	22.8882	673.218	24.0435	473.022	16.3111	646.362	20.8504		25.2597
		809.5	653.687	20.4277	634.766	17.1558	1146.85	28.6713	783.081	16.3142	1561.28	34.6951	1527.1	47.7219	802.612	28.6647	541.382	22.5576	668.945	23.8909	487.671	16.8162	648.193	20.9095		25.2568
		810	649.414	20.2942	625	16.8919	1141.36	28.5339	781.86	16.2888	1567.99	34.8443	1533.81	47.9317	798.34	28.5121	546.875	22.7865	677.49	24.1961	488.892	16.8583	641.479	20.6929		25.2573
		810.5	651.855	20.3705	619.507	16.7434	1132.81	28.3203	791.016	16.4795	1566.16	34.8036	1557.01	48.6565	806.274	28.7955	552.979	23.0408	679.932	24.2833	478.516	16.5005	648.804	20.9292		25.3566
		811	650.024	20.3133	613.403	16.5785	1140.75	28.5187	790.405	16.4668	1583.86	35.1969	1544.19	48.2559	804.443	28.7301	559.082	23.2951	679.321	24.2615	482.178	16.6268	655.518	21.1457		25.399
		811.5	643.921	20.1225	609.131	16.463	1145.02	28.6255	792.236	16.5049	1579.59	35.102	1541.14	48.1606	810.547	28.9481	562.744	23.4477	686.035	24.5013	490.112	16.9004	659.18	21.2639		25.4582
		812	656.738	20.5231	621.338	16.7929	1148.68	28.717	787.354	16.4032	1589.36	35.319	1538.7	48.0843	801.392	28.6211	548.706	22.8628	685.425	24.4795	496.826	17.1319	648.193	20.9095		25.4404
		812.5	666.504	20.8282	610.352	16.496	1153.56	28.8391	790.405	16.4668	1602.78	35.6174	1547.24	48.3513	811.768	28.9917	548.706	22.8628	692.139	24.7192	495.605	17.0898	643.311	20.752		25.5468
		813	660.4	20.6375	607.91	16.43	1152.95	28.8239	784.912	16.3523	1597.9	35.5089	1550.29	48.4467	824.585	29.4495	543.823	22.6593	698.853	24.959	499.878	17.2372	642.09	20.7126		25.5652
		813.5	664.062	20.752	599.976	16.2156	1145.02	28.6255	791.016	16.4795	1609.5	35.7666	1562.5	48.8281	817.261	29.1879	541.382	22.5576	685.425	24.4795	494.385	17.0478	650.635	20.9882		25.5389
		814	666.504	20.8282	608.521	16.4465	1147.46	28.6865	789.795	16.4541	1601.56	35.5903	1546.63	48.3322	812.988	29.0353	541.992	22.583	684.814	24.4577	490.723	16.9215	651.245	21.0079		25.4857
		814.5	661.011	20.6566	626.221	16.9249	1149.29	28.7323	794.678	16.5558	1599.12	35.536	1564.33	48.8853	814.209	29.0789	534.058	22.2524	689.087	24.6102	483.398	16.6689	639.648	20.6338		25.5032
		815	663.452	20.7329	634.766	17.1558	1155.4	28.8849	799.561	16.6575	1624.15	36.0921	1553.96	48.5611	818.481	29.2315	538.33	22.4304	688.477	24.5884	482.788	16.6479	639.038	20.6141		25.5997
		815.5	665.894	20.8092	645.752	17.4528	1150.51	28.7628	803.223	16.7338	1624.76	36.1057	1549.68	48.4276	827.026	29.5367	545.044	22.7102	683.594	24.4141	505.371	17.4266	642.09	20.7126		25.7356
		816	665.283	20.7901	645.142	17.4363	1151.12	28.7781	805.054	16.772	1629.03	36.2006	1538.7	48.0843	822.144	29.3623	549.316	22.8882	693.359	24.7628	505.371	17.4266	642.7	20.7323		25.7485
		816.5	672.607	21.019	653.076	17.6507	1145.63	28.6407	808.716	16.8482	1635.74	36.3498	1551.51	48.4848	827.637	29.5585	554.81	23.1171	684.814	24.4577	504.761	17.4055	646.973	20.8701		25.8547
		817	675.659	21.1143	647.583	17.5022	1146.85	28.6713	798.95	16.6448	1635.13	36.3363	1552.73	48.5229	830.688	29.6674	552.979	23.0408	676.27	24.1525	498.047	17.174	651.855	21.0276		25.8049
		817.5	675.049	21.0953	648.193	17.5187	1148.07	28.7018	799.561	16.6575	1641.24	36.4719	1566.77	48.9616	834.351	29.7982	545.044	22.7102	682.373	24.3705	496.216	17.1109	646.362	20.8504		25.8406
		818	680.542	21.2669	651.245	17.6012	1154.79	28.8696	801.392	16.6957	1666.26	37.028	1563.11	48.8472	837.402	29.9072	548.096	22.8373	687.866	24.5667	480.347	16.5637	641.479	20.6929		25.8979
		818.5	682.983	21.3432	662.231	17.8981	1159.67	28.9917	807.495	16.8228	1653.44	36.7432	1583.86	49.4957	823.975	29.4277	540.161	22.5067	691.528	24.6974	484.619	16.711	635.986	20.5157		25.923
		819	681.152	21.286	654.907	17.7002	1159.67	28.9917	808.716	16.8482	1664.43	36.9873	1597.29	49.9153	819.702	29.2751	531.616	22.1507	692.749	24.741	493.164	17.0057	637.207	20.5551		25.9506
		819.5	670.776	20.9618	654.907	17.7002	1155.4	28.8849	816.04	17.0008	1666.26	37.028	1596.68	49.8962	817.261	29.1879	541.382	22.5576	700.073	25.0026	493.774	17.0267	647.583	20.8898		26.0124
		820	681.152	21.286	671.387	18.1456	1157.84	28.9459	817.871	17.039	1663.82	36.9737	1591.8	49.7437	818.481	29.2315	551.758	22.9899	692.139	24.7192	495.605	17.0898	656.738	21.1851		26.1227
		820.5	684.204	21.3814	663.452	17.9311	1146.85	28.6713	816.04	17.0008	1671.14	37.1365	1585.69	49.5529	826.416	29.5149	551.147	22.9645	695.801	24.85	484.619	16.711	651.855	21.0276		26.0675
		821	694.58	21.7056	645.142	17.4363	1151.12	28.7781	814.819	16.9754	1680.91	37.3535	1599.73	49.9916	830.078	29.6456	551.758	22.9899	698.242	24.9372	492.554	16.9846	646.362	20.8504		26.1498
		821.5	699.463	21.8582	657.349	17.7662	1148.07	28.7018	822.754	17.1407	1695.56	37.679	1597.29	49.9153	830.078	29.6456	550.537	22.939	690.918	24.6756	501.709	17.3003	651.245	21.0079		26.2391
		822	694.58	21.7056	651.245	17.6012	1157.84	28.9459	824.585	17.1789	1702.27	37.8282	1621.09	50.6592	836.792	29.8854	556.641	23.1934	695.801	24.85	501.709	17.3003	643.921	20.7716		26.3563
		822.5	698.853	21.8391	659.79	17.8322	1165.16	29.129	827.026	17.2297	1697.39	37.7197	1614.38	50.4494	833.74	29.7764	562.744	23.4477	702.515	25.0898	500.488	17.2582	648.193	20.9095		26.4255
		823	695.19	21.7247	666.504	18.0136	1171.26	29.2816	828.247	17.2551	1716.92	38.1538	1624.76	50.7736	842.896	30.1034	562.744	23.4477	695.19	24.8282	509.033	17.5529	639.648	20.6338		26.5244
		823.5	703.125	21.9727	674.438	18.2281	1162.72	29.068	825.806	17.2043	1722.41	38.2758	1632.08	51.0025	830.078	29.6456	555.42	23.1425	698.853	24.959	502.93	17.3424	640.259	20.6535		26.4995
		824	692.139	21.6293	663.452	17.9311	1163.33	29.0833	827.026	17.2297	1723.63	38.303	1624.15	50.7545	832.52	29.7328	565.186	23.5494	693.359	24.7628	496.826	17.1319	647.583	20.8898		26.4543
		824.5	695.19	21.7247	654.907	17.7002	1165.16	29.129	840.454	17.5095	1723.63	38.303	1621.7	50.6783	832.52	29.7328	545.654	22.7356	697.021	24.8936	496.216	17.1109	653.076	21.067		26.4168
		825	694.58	21.7056	656.128	17.7332	1170.65	29.2664	839.233	17.484	1729.13	38.425	1623.54	50.7355	836.182	29.8636	568.848	23.702	692.749	24.741	505.371	17.4266	649.414	20.9488		26.5483
		825.5	698.853	21.8391	653.687	17.6672	1171.88	29.2969	835.571	17.4077	1715.7	38.1266	1616.21	50.5066	844.116	30.147	561.523	23.3968	692.139	24.7192	504.761	17.4055	640.259	20.6535		26.4697
		826	695.19	21.7247	671.997	18.1621	1159.67	28.9917	833.74	17.3696	1726.07	38.3572	1624.15	50.7545	852.051	30.4304	559.082	23.2951	698.853	24.959	502.93	17.3424	643.311	20.752		26.5581
		826.5	697.021	21.7819	668.945	18.0796	1165.77	29.1443	834.351	17.3823	1741.33	38.6963	1651.61	51.6129	850.83	30.3868	557.861	23.2442	703.125	25.1116	518.188	17.8686	645.142	20.811		26.7381
		827	702.515	21.9536	663.452	17.9311	1169.43	29.2358	830.688	17.306	1750.49	38.8997	1648.56	51.5175	836.182	29.8636	574.951	23.9563	707.397	25.2642	512.695	17.6791	650.024	20.9685		26.7796
		827.5	700.073	21.8773	661.011	17.8652	1168.82	29.2206	836.182	17.4205	1746.83	38.8184	1646.73	51.4603	836.182	29.8636	573.12	23.88	702.515	25.0898	518.799	17.8896	640.869	20.6732		26.7326
		828	699.463	21.8582	657.959	17.7827	1170.04	29.2511	841.675	17.5349	1738.89	38.642	1641.85	51.3077	856.934	30.6048	581.665	24.236	701.904	25.068	504.15	17.3845	645.142	20.811		26.771
		828.5	701.294	21.9154	663.452	17.9311	1168.21	29.2053	846.558	17.6366	1734.62	38.5471	1664.43	52.0134	860.596	30.7356	565.186	23.5494	695.801	24.85	488.281	16.8373	650.635	20.9882		26.7463
		829	701.904	21.9345	670.776	18.1291	1152.95	28.8239	845.337	17.6112	1754.76	38.9947	1666.26	52.0706	861.816	30.7792	565.186	23.5494	701.294	25.0462	499.878	17.2372	647.583	20.8898		26.8242
		829.5	709.839	22.1825	673.218	18.1951	1143.19	28.5797	848.999	17.6875	1779.17	39.5372	1659.55	51.8608	855.103	30.5394	567.627	23.6511	700.073	25.0026	507.202	17.4897	660.4	21.3032		26.9117
		830	709.839	22.1825	672.607	18.1786	1149.29	28.7323	853.271	17.7765	1777.95	39.5101	1673.58	52.2995	851.44	30.4086	576.782	24.0326	705.566	25.1988	509.644	17.5739	661.011	21.3229		27.0197
		830.5	715.332	22.3541	676.27	18.2776	1156.62	28.9154	858.154	17.8782	1786.5	39.7	1652.22	51.6319	859.985	30.7138	567.017	23.6257	706.787	25.2424	519.409	17.9107	667.114	21.5198		27.07
		831	708.618	22.1443	679.321	18.36	1162.72	29.068	856.934	17.8528	1775.51	39.4558	1644.29	51.384	865.479	30.9099	571.289	23.8037	709.229	25.3296	519.409	17.9107	675.659	21.7955		27.0922
		831.5	714.722	22.3351	686.646	18.558	1169.43	29.2358	857.544	17.8655	1793.82	39.8627	1663.21	51.9753	865.479	30.9099	561.523	23.3968	709.229	25.3296	513.306	17.7002	660.4	21.3032		27.1338
		832	715.942	22.3732	687.256	18.5745	1174.32	29.3579	859.375	17.9036	1786.5	39.7	1660.77	51.899	869.751	31.0625	557.251	23.2188	717.773	25.6348	505.981	17.4476	660.4	21.3032		27.1341
		832.5	712.28	22.2588	677.49	18.3105	1175.54	29.3884	855.713	17.8274	1795.04	39.8899	1665.65	52.0515	865.479	30.9099	562.744	23.4477	721.436	25.7656	502.319	17.3214	656.738	21.1851		27.1233
		833	720.825	22.5258	678.711	18.3435	1174.93	29.3732	856.934	17.8528	1800.54	40.0119	1674.19	52.3186	870.361	31.0843	562.744	23.4477	710.449	25.3732	507.812	17.5108	651.855	21.0276		27.1699
		833.5	717.163	22.4113	690.308	18.657	1177.98	29.4495	869.751	18.1198	1808.47	40.1883	1682.74	52.5856	858.765	30.6702	560.303	23.3459	713.501	25.4822	510.864	17.616	654.297	21.1064		27.2393
		834	722.046	22.5639	701.904	18.9704	1182.25	29.5563	871.582	18.158	1801.76	40.0391	1678.47	52.4521	861.206	30.7574	562.134	23.4222	712.28	25.4386	507.202	17.4897	662.842	21.382		27.2936
		834.5	725.708	22.6784	693.359	18.7394	1187.74	29.6936	868.53	18.0944	1810.91	40.2425	1682.74	52.5856	854.492	30.5176	562.134	23.4222	715.942	25.5694	504.761	17.4055	661.621	21.3426		27.2992
		835	723.267	22.6021	687.866	18.591	1177.37	29.4342	869.141	18.1071	1808.47	40.1883	1683.35	52.6047	857.544	30.6266	553.589	23.0662	720.215	25.722	501.099	17.2793	666.504	21.5001		27.2474
		835.5	726.318	22.6974	695.801	18.8054	1182.86	29.5715	867.92	18.0817	1828.61	40.6359	1685.18	52.6619	852.661	30.4522	557.861	23.2442	717.163	25.613	516.968	17.8265	662.231	21.3623		27.3593
		836	725.098	22.6593	687.866	18.591	1197.51	29.9377	871.582	18.158	1843.26	40.9614	1694.95	52.9671	874.023	31.2151	566.406	23.6003	714.111	25.504	515.137	17.7633	670.776	21.6379		27.545
		836.5	731.201	22.85	683.594	18.4755	1193.24	29.8309	866.699	18.0562	1854.86	41.2191	1694.95	52.9671	872.803	31.1715	564.575	23.524	720.215	25.722	500.488	17.2582	670.776	21.6379		27.5193
		837	732.422	22.8882	693.359	18.7394	1183.47	29.5868	867.31	18.0689	1852.42	41.1648	1693.12	52.9099	881.958	31.4985	557.861	23.2442	718.384	25.6566	502.93	17.3424	681.152	21.9727		27.552
		837.5	729.37	22.7928	688.477	18.6075	1179.81	29.4952	867.92	18.0817	1849.98	41.1106	1701.05	53.1578	880.127	31.4331	557.861	23.2442	723.877	25.8527	503.54	17.3634	672.607	21.697		27.5306
		838	732.422	22.8882	691.528	18.69	1166.38	29.1595	870.972	18.1452	1853.03	41.1784	1713.26	53.5393	877.075	31.3241	561.523	23.3968	718.384	25.6566	498.657	17.1951	682.373	22.012		27.5623
		838.5	736.084	23.0026	697.021	18.8384	1165.77	29.1443	880.737	18.3487	1856.08	41.2462	1713.26	53.5393	876.465	31.3023	557.251	23.2188	719.604	25.7002	492.554	16.9846	679.321	21.9136		27.5672
		839	734.863	22.9645	695.801	18.8054	1176.15	29.4037	874.634	18.2215	1848.75	41.0834	1716.31	53.6346	883.179	31.5421	562.744	23.4477	720.825	25.7438	490.723	16.9215	681.152	21.9727		27.6128
		839.5	734.863	22.9645	695.19	18.7889	1173.1	29.3274	875.244	18.2343	1862.18	41.3818	1726.68	53.9589	870.972	31.1061	567.627	23.6511	727.539	25.9835	499.878	17.2372	662.842	21.382		27.6378
		840	740.356	23.1361	703.125	19.0034	1172.49	29.3121	870.972	18.1452	1874.39	41.6531	1726.68	53.9589	877.075	31.3241	567.017	23.6257	722.046	25.7874	494.995	17.0688	657.959	21.2245		27.6581
		840.5	739.746	23.1171	703.125	19.0034	1172.49	29.3121	870.972	18.1452	1873.78	41.6395	1726.68	53.9589	880.737	31.4549	557.861	23.2442	730.591	26.0925	486.45	16.7741	645.142	20.811		27.5957
		841	731.201	22.85	696.411	18.8219	1181.64	29.541	876.465	18.2597	1878.66	41.748	1751.1	54.7218	883.179	31.5421	567.017	23.6257	725.708	25.9181	493.774	17.0267	665.283	21.4607		27.7742
		841.5	732.422	22.8882	697.021	18.8384	1197.51	29.9377	879.517	18.3233	1890.87	42.0193	1746.83	54.5883	881.958	31.4985	560.913	23.3714	725.708	25.9181	504.761	17.4055	662.231	21.3623		27.8319
		842	733.032	22.9073	694.58	18.7724	1196.9	29.9225	886.23	18.4631	1876.22	41.6938	1738.28	54.3213	882.568	31.5203	563.965	23.4985	722.656	25.8092	501.709	17.3003	659.18	21.2639		27.7702
		842.5	731.812	22.8691	701.294	18.9539	1194.46	29.8615	888.672	18.514	1894.53	42.1007	1752.32	54.76	888.062	31.7165	561.523	23.3968	723.267	25.831	508.423	17.5318	668.335	21.5592		27.9177
		843	742.188	23.1934	693.97	18.7559	1194.46	29.8615	891.724	18.5776	1902.47	42.277	1745.61	54.5502	886.841	31.6729	558.472	23.2697	728.149	26.0053	499.878	17.2372	669.556	21.5986		27.909
		843.5	739.136	23.098	695.801	18.8054	1204.22	30.1056	893.555	18.6157	1911.62	42.4805	1758.42	54.9507	881.348	31.4767	551.758	22.9899	715.942	25.5694	498.657	17.1951	675.659	21.7955		27.9166
		844	739.136	23.098	706.177	19.0859	1203	30.0751	885.62	18.4504	1904.91	42.3313	1774.29	55.4466	883.789	31.5639	556.641	23.1934	711.06	25.395	491.943	16.9636	673.828	21.7364		27.9399
		844.5	750.122	23.4413	701.294	18.9539	1199.95	29.9988	889.893	18.5394	1909.18	42.4262	1758.42	54.9507	883.789	31.5639	562.134	23.4222	717.773	25.6348	496.826	17.1319	681.152	21.9727		28.0033
		845	745.85	23.3078	717.163	19.3828	1192.02	29.8004	886.841	18.4759	1907.96	42.3991	1765.14	55.1605	898.438	32.0871	560.913	23.3714	717.163	25.613	494.385	17.0478	682.373	22.012		28.0598
		845.5	751.953	23.4985	713.501	19.2838	1187.74	29.6936	890.503	18.5521	1926.88	42.8196	1784.06	55.7518	900.269	32.1524	574.951	23.9563	722.656	25.8092	496.826	17.1319	667.114	21.5198		28.1972
		846	754.395	23.5748	718.994	19.4323	1187.13	29.6783	888.672	18.514	1933.59	42.9688	1784.06	55.7518	893.555	31.9127	570.679	23.7783	723.877	25.8527	480.957	16.5847	665.283	21.4607		28.1372
		846.5	754.395	23.5748	724.487	19.5807	1192.63	29.8157	895.386	18.6539	1931.15	42.9145	1779.79	55.6183	896.606	32.0217	573.73	23.9054	739.136	26.3977	494.385	17.0478	662.231	21.3623		28.263
		847	748.291	23.3841	722.046	19.5148	1200.56	30.014	899.658	18.7429	1928.1	42.8467	1784.67	55.7709	894.775	31.9563	557.251	23.2188	731.812	26.1361	502.93	17.3424	675.659	21.7955		28.2475
		847.5	752.563	23.5176	722.656	19.5312	1203	30.0751	907.593	18.9082	1935.42	43.0094	1809.69	56.5529	888.672	31.7383	560.303	23.3459	723.877	25.8527	505.371	17.4266	676.27	21.8151		28.343
		848	760.498	23.7656	714.722	19.3168	1198.73	29.9683	909.424	18.9463	1914.67	42.5483	1801.15	56.2859	897.217	32.0435	560.913	23.3714	724.487	25.8745	501.709	17.3003	691.528	22.3074		28.3389
		848.5	767.212	23.9754	716.553	19.3663	1201.17	30.0293	900.879	18.7683	1928.1	42.8467	1786.5	55.8281	891.724	31.8473	552.368	23.0153	723.877	25.8527	496.216	17.1109	684.814	22.0908		28.2483
		849	776.367	24.2615	733.643	19.8282	1189.58	29.7394	909.424	18.9463	1932.37	42.9416	1819.46	56.8581	895.386	31.9781	551.147	22.9645	720.825	25.7438	501.099	17.2793	687.866	22.1892		28.43
		849.5	774.536	24.2043	742.798	20.0756	1190.8	29.7699	911.255	18.9845	1946.41	43.2536	1807.25	56.4766	907.593	32.414	544.434	22.6847	723.877	25.8527	504.15	17.3845	682.373	22.012		28.4648
		850	772.705	24.147	739.136	19.9766	1200.56	30.014	908.813	18.9336	1945.19	43.2265	1818.85	56.839	897.827	32.0653	552.979	23.0408	730.591	26.0925	501.099	17.2793	685.425	22.1105		28.5205
		850.5	767.212	23.9754	729.98	19.7292	1200.56	30.014	910.645	18.9718	1941.53	43.1451	1813.35	56.6673	904.541	32.305	565.796	23.5748	722.656	25.8092	509.033	17.5529	692.749	22.3467		28.5538
		851	772.705	24.147	730.591	19.7457	1196.9	29.9225	912.476	19.0099	1955.57	43.457	1824.34	57.0107	899.048	32.1089	557.861	23.2442	728.149	26.0053	524.292	18.079	695.801	22.4452		28.6523
		851.5	778.198	24.3187	737.915	19.9436	1199.34	29.9835	914.917	19.0608	1950.68	43.3485	1846.31	57.6973	895.386	31.9781	559.082	23.2951	720.215	25.722	513.916	17.7212	694.58	22.4058		28.6795
		852	771.484	24.1089	747.681	20.2076	1225.59	30.6396	917.969	19.1243	1965.94	43.6876	1817.63	56.8008	905.151	32.3268	564.575	23.524	721.436	25.7656	511.475	17.6371	693.359	22.3664		28.7444
		852.5	769.043	24.0326	750.732	20.2901	1230.47	30.7617	916.138	19.0862	1984.25	44.0945	1807.86	56.4957	907.593	32.414	576.172	24.0072	720.215	25.722	502.93	17.3424	700.073	22.583		28.8027
		853	774.536	24.2043	750.732	20.2901	1231.08	30.777	917.358	19.1116	1993.41	44.298	1822.51	56.9534	913.696	32.632	576.172	24.0072	722.046	25.7874	506.592	17.4687	695.801	22.4452		28.9068
		853.5	775.146	24.2233	758.057	20.488	1231.69	30.7922	925.293	19.2769	2006.84	44.5964	1823.12	56.9725	911.865	32.5666	558.472	23.2697	735.474	26.2669	521.24	17.9738	693.97	22.3861		28.983
		854	781.25	24.4141	765.381	20.686	1238.4	30.9601	927.124	19.3151	2005	44.5557	1834.11	57.3158	919.8	32.85	553.589	23.0662	725.098	25.8963	519.409	17.9107	696.411	22.4649		29.0395
		854.5	778.809	24.3378	762.939	20.62	1238.4	30.9601	932.617	19.4295	2013.55	44.7456	1826.78	57.0869	916.748	32.741	557.861	23.2442	722.656	25.8092	509.033	17.5529	695.801	22.4452		28.9975
		855	783.691	24.4904	747.07	20.1911	1239.01	30.9753	930.176	19.3787	2026.37	45.0304	1857.3	58.0406	905.762	32.3486	572.51	23.8546	726.318	25.9399	515.747	17.7844	691.528	22.3074		29.1219
		855.5	791.016	24.7192	755.615	20.422	1232.91	30.8228	935.059	19.4804	2035.52	45.2338	1837.77	57.4303	907.593	32.414	581.055	24.2106	728.149	26.0053	523.682	18.058	684.204	22.0711		29.1698
		856	795.898	24.8718	760.498	20.554	1235.96	30.899	939.941	19.5821	2056.27	45.695	1860.96	58.1551	921.631	32.9154	581.055	24.2106	732.422	26.1579	532.837	18.3737	697.632	22.5043		29.4472
		856.5	795.288	24.8528	761.719	20.587	1246.95	31.1737	933.228	19.4422	2050.78	45.5729	1864.01	58.2504	914.307	32.6538	584.106	24.3378	733.643	26.2015	527.344	18.1843	708.008	22.839		29.4632
		857	786.743	24.5857	770.874	20.8344	1245.12	31.1279	937.5	19.5312	2049.56	45.5458	1875.61	58.6128	923.462	32.9808	572.51	23.8546	733.032	26.1797	526.733	18.1632	701.294	22.6224		29.4581
		857.5	792.847	24.7765	773.315	20.9004	1240.23	31.0059	938.11	19.544	2052.61	45.6136	1854.25	57.9453	914.307	32.6538	567.017	23.6257	731.812	26.1361	519.409	17.9107	705.566	22.7602		29.352
		858	790.405	24.7002	775.757	20.9664	1234.13	30.8533	936.279	19.5058	2052.61	45.6136	1861.57	58.1741	908.813	32.4576	575.562	23.9817	730.591	26.0925	527.954	18.2053	709.229	22.8783		29.4026
		858.5	791.016	24.7192	766.602	20.719	1243.9	31.0974	944.214	19.6711	2054.44	45.6543	1871.34	58.4793	914.307	32.6538	577.393	24.058	736.694	26.3105	518.799	17.8896	711.06	22.9374		29.4718
		859	784.302	24.5094	767.212	20.7355	1237.79	30.9448	937.5	19.5312	2047.12	45.4915	1855.47	57.9834	925.903	33.068	574.341	23.9309	747.07	26.6811	515.137	17.7633	704.346	22.7208		29.3964
		859.5	792.847	24.7765	770.874	20.8344	1235.35	30.8838	943.604	19.6584	2054.44	45.6543	1866.46	58.3267	935.669	33.4167	564.575	23.524	748.901	26.7465	507.202	17.4897	693.97	22.3861		29.427
		860	795.288	24.8528	768.433	20.7684	1237.79	30.9448	948.486	19.7601	2067.26	45.9391	1871.34	58.4793	931.396	33.2642	571.899	23.8291	743.408	26.5503	514.526	17.7423	689.087	22.2286		29.4872
		860.5	799.561	24.9863	764.16	20.653	1236.57	30.9143	951.538	19.8237	2070.31	46.0069	1883.54	58.8608	936.279	33.4385	562.744	23.4477	745.85	26.6375	521.24	17.9738	693.97	22.3861		29.5571
		861	804.443	25.1389	772.095	20.8674	1240.84	31.0211	947.266	19.7347	2076.42	46.1426	1871.95	58.4984	930.786	33.2424	570.068	23.7528	742.188	26.5067	520.63	17.9528	689.697	22.2483		29.5551
		861.5	811.768	25.3677	765.381	20.686	1241.46	31.0364	953.979	19.8746	2098.39	46.6309	1884.16	58.8799	942.993	33.6783	572.51	23.8546	737.915	26.3541	523.682	18.058	693.359	22.3664		29.7079
		862	808.716	25.2724	765.381	20.686	1245.73	31.1432	957.031	19.9382	2098.39	46.6309	1888.43	59.0134	936.89	33.4603	590.82	24.6175	739.746	26.4195	516.357	17.8054	697.632	22.5043		29.7719
		862.5	799.561	24.9863	774.536	20.9334	1246.34	31.1584	953.979	19.8746	2103.27	46.7394	1848.14	57.7545	941.162	33.6129	582.886	24.2869	741.577	26.4849	519.409	17.9107	718.384	23.1737		29.7196
		863	808.716	25.2724	766.602	20.719	1246.34	31.1584	954.59	19.8873	2099.61	46.658	1874.39	58.5747	938.721	33.5257	575.562	23.9817	742.188	26.5067	532.837	18.3737	722.046	23.2918		29.8136
		863.5	819.702	25.6157	772.095	20.8674	1252.44	31.311	956.421	19.9254	2103.88	46.7529	1896.97	59.2804	944.824	33.7437	573.73	23.9054	744.629	26.5939	535.278	18.4579	726.929	23.4493		29.9912
		864	819.092	25.5966	778.198	21.0324	1246.34	31.1584	953.979	19.8746	2109.99	46.8886	1890.26	59.0706	944.824	33.7437	576.172	24.0072	737.305	26.3323	531.616	18.3316	703.735	22.7011		29.8852
		864.5	816.65	25.5203	769.653	20.8014	1252.44	31.311	957.642	19.9509	2121.58	47.1463	1892.7	59.1469	942.993	33.6783	566.406	23.6003	742.188	26.5067	516.968	17.8265	700.073	22.583		29.8247
		865	808.716	25.2724	770.264	20.8179	1259.16	31.4789	969.238	20.1925	2124.02	47.2005	1914.67	59.8335	957.642	34.2015	571.289	23.8037	745.85	26.6375	521.851	17.9948	709.229	22.8783		30.0283
		865.5	808.105	25.2533	776.978	20.9994	1258.54	31.4636	972.9	20.2688	2132.57	47.3904	1915.28	59.8526	953.369	34.0489	570.068	23.7528	738.525	26.3759	528.564	18.2264	711.67	22.9571		30.0536
		866	804.443	25.1389	776.367	20.9829	1252.44	31.311	975.342	20.3196	2119.75	47.1056	1929.32	60.2913	956.421	34.1579	576.172	24.0072	731.812	26.1361	535.889	18.4789	719.604	23.213		30.1039
		866.5	817.261	25.5394	787.354	21.2798	1253.05	31.3263	976.562	20.3451	2131.35	47.3633	1939.7	60.6155	952.148	34.0053	591.431	24.6429	734.863	26.2451	540.771	18.6473	721.436	23.2721		30.2984
		867	815.43	25.4822	789.185	21.3293	1256.71	31.4178	985.107	20.5231	2141.72	47.5939	1923.83	60.1196	952.148	34.0053	590.82	24.6175	741.577	26.4849	538.33	18.5631	711.06	22.9374		30.2795
		867.5	825.806	25.8064	791.016	21.3788	1254.88	31.3721	982.666	20.4722	2148.44	47.7431	1936.04	60.5011	959.473	34.2669	588.989	24.5412	742.188	26.5067	535.889	18.4789	701.904	22.6421		30.3372
		868	822.754	25.7111	772.095	20.8674	1248.78	31.2195	976.562	20.3451	2152.71	47.838	1944.58	60.7681	950.317	33.9399	578.003	24.0835	741.577	26.4849	529.175	18.2474	695.19	22.4255		30.1755
		868.5	821.533	25.6729	776.367	20.9829	1253.05	31.3263	971.069	20.2306	2152.71	47.838	1952.51	61.0161	950.317	33.9399	580.444	24.1852	739.746	26.4195	523.682	18.058	703.125	22.6815		30.2137
		869	821.533	25.6729	787.964	21.2963	1255.49	31.3873	983.276	20.4849	2160.03	48.0008	1934.2	60.4439	935.669	33.4167	585.327	24.3886	739.746	26.4195	513.916	17.7212	700.684	22.6027		30.1668
		869.5	821.533	25.6729	791.016	21.3788	1254.88	31.3721	986.328	20.5485	2167.36	48.1635	1945.8	60.8063	932.007	33.286	585.938	24.4141	752.563	26.8773	520.63	17.9528	692.749	22.3467		30.2563
		870	828.857	25.9018	787.964	21.2963	1261.6	31.5399	982.666	20.4722	2180.79	48.4619	1956.18	61.1305	944.824	33.7437	600.586	25.0244	747.07	26.6811	529.785	18.2685	698.853	22.5436		30.4604
		870.5	834.961	26.0925	789.185	21.3293	1266.48	31.662	985.107	20.5231	2182.01	48.489	1941.53	60.6728	948.486	33.8745	588.379	24.5158	745.85	26.6375	529.785	18.2685	709.229	22.8783		30.4494
		871	831.909	25.9972	795.898	21.5108	1265.26	31.6315	979.614	20.4086	2183.23	48.5162	1951.9	60.997	946.045	33.7873	584.717	24.3632	751.343	26.8337	535.889	18.4789	692.749	22.3467		30.4428
		871.5	825.195	25.7874	789.185	21.3293	1266.48	31.662	980.835	20.4341	2207.03	49.0451	1971.44	61.6074	949.707	33.9181	587.158	24.4649	757.446	27.0517	523.682	18.058	697.021	22.4846		30.5311
		872	838.623	26.207	798.34	21.5768	1271.97	31.7993	974.731	20.3069	2208.25	49.0723	1969.6	61.5501	955.811	34.1361	593.262	24.7192	753.174	26.8991	517.578	17.8475	717.773	23.154		30.6607
		872.5	836.792	26.1497	817.871	22.1046	1263.43	31.5857	986.328	20.5485	2197.27	48.8281	1986.08	62.0651	957.031	34.1797	584.106	24.3378	756.836	27.0299	520.63	17.9528	713.501	23.0162		30.7089
		873	841.675	26.3023	806.885	21.8077	1253.66	31.3416	998.535	20.8028	2201.54	48.9231	1995.24	62.3512	971.069	34.681	571.899	23.8291	761.108	27.1824	513.916	17.7212	711.67	22.9571		30.7182
		873.5	844.727	26.3977	805.664	21.7747	1256.1	31.4026	994.873	20.7265	2208.25	49.0723	1986.69	62.0842	962.524	34.3759	570.068	23.7528	759.277	27.117	531.006	18.3105	719.604	23.213		30.7479
		874	845.947	26.4359	814.209	22.0056	1259.16	31.4789	996.094	20.752	2203.37	48.9638	1984.25	62.0079	958.862	34.2451	576.782	24.0326	759.277	27.117	537.72	18.5421	728.76	23.5084		30.8263
		874.5	851.44	26.6075	818.481	22.1211	1253.66	31.3416	1005.25	20.9427	2211.91	49.1536	1976.32	61.7599	974.121	34.79	594.482	24.7701	753.784	26.9209	523.682	18.058	730.591	23.5674		30.9121
		875	841.675	26.3023	817.261	22.0881	1254.27	31.3568	1013.18	21.108	2219.24	49.3164	1990.36	62.1986	959.473	34.2669	583.496	24.3123	757.446	27.0517	542.603	18.7104	714.722	23.0555		30.8879
		875.5	836.182	26.1307	818.481	22.1211	1264.65	31.6162	1017.46	21.197	2230.83	49.5741	1986.69	62.0842	953.369	34.0489	579.834	24.1597	759.277	27.117	534.668	18.4368	721.436	23.2721		30.8871
		876	839.844	26.2451	819.702	22.1541	1265.26	31.6315	1024.78	21.3496	2220.46	49.3435	1993.41	62.294	977.173	34.899	588.989	24.5412	761.108	27.1824	524.902	18.1001	726.318	23.4296		31.0155
		876.5	839.233	26.226	817.261	22.0881	1269.53	31.7383	1017.46	21.197	2239.99	49.7776	1995.85	62.3703	980.225	35.008	582.275	24.2615	750.122	26.7901	523.071	18.0369	711.67	22.9571		30.9501
		877	830.078	25.9399	806.885	21.8077	1265.26	31.6315	1009.52	21.0317	2241.21	49.8047	1996.46	62.3894	970.459	34.6592	588.379	24.5158	754.395	26.9427	522.461	18.0159	717.773	23.154		30.8993
		877.5	839.233	26.226	816.04	22.0551	1268.92	31.723	1012.57	21.0953	2239.99	49.7776	1990.97	62.2177	977.173	34.899	580.444	24.1852	762.939	27.2478	526.123	18.1422	720.215	23.2327		30.982
		878	848.999	26.5312	820.312	22.1706	1273.19	31.8298	1013.18	21.108	2252.2	50.0488	1984.86	62.027	980.835	35.0298	587.158	24.4649	763.55	27.2696	535.278	18.4579	717.163	23.1343		31.0975
		878.5	850.83	26.5884	831.299	22.4675	1268.31	31.7078	1019.9	21.2479	2258.3	50.1845	1975.71	61.7409	988.159	35.2914	590.21	24.5921	755.005	26.9645	534.058	18.4158	714.722	23.0555		31.1142
		879	852.661	26.6457	825.195	22.3026	1267.09	31.6772	1023.56	21.3242	2263.18	50.293	1999.51	62.4847	979.004	34.9644	590.82	24.6175	752.563	26.8773	540.771	18.6473	722.656	23.3115		31.195
		879.5	847.778	26.4931	830.078	22.4345	1271.36	31.7841	1022.34	21.2987	2247.31	49.9403	1997.07	62.4084	972.9	34.7464	582.886	24.2869	753.174	26.8991	538.94	18.5842	731.201	23.5871		31.133
		880	845.947	26.4359	823.364	22.2531	1276.25	31.9061	1028.44	21.4259	2260.74	50.2387	1995.85	62.3703	981.445	35.0516	580.444	24.1852	756.226	27.0081	538.33	18.5631	728.149	23.4887		31.1751
		880.5	850.22	26.5694	830.688	22.451	1275.02	31.8756	1025.39	21.3623	2271.73	50.4829	1994.02	62.3131	978.394	34.9426	588.989	24.5412	759.277	27.117	532.227	18.3526	736.084	23.7446		31.2502
		881	848.999	26.5312	836.182	22.5995	1275.02	31.8756	1026.61	21.3877	2283.33	50.7406	1982.42	61.9507	998.535	35.662	588.989	24.5412	759.888	27.1388	540.161	18.6262	731.201	23.5871		31.331
		881.5	849.609	26.5503	845.337	22.8469	1273.8	31.8451	1032.1	21.5022	2269.29	50.4286	2005.62	62.6755	1000.98	35.7492	600.586	25.0244	768.433	27.444	536.499	18.5	725.098	23.3902		31.4506
		882	846.558	26.4549	838.623	22.6655	1276.86	31.9214	1036.99	21.6039	2269.29	50.4286	2032.47	63.5147	980.835	35.0298	590.21	24.5921	765.381	27.335	532.227	18.3526	718.994	23.1934		31.372
		882.5	850.83	26.5884	836.182	22.5995	1276.25	31.9061	1036.38	21.5912	2287.6	50.8355	2037.96	63.6864	982.666	35.0952	586.548	24.4395	763.55	27.2696	529.785	18.2685	724.487	23.3706		31.4228
		883	850.83	26.5884	847.778	22.9129	1273.19	31.8298	1036.38	21.5912	2303.47	51.1882	2035.52	63.6101	991.821	35.4222	587.769	24.4904	764.16	27.2914	534.668	18.4368	725.098	23.3902		31.5229
		883.5	856.323	26.7601	841.064	22.7315	1275.63	31.8909	1035.16	21.5658	2301.64	51.1475	2053.22	64.1632	999.756	35.7056	602.417	25.1007	765.991	27.3568	545.654	18.8157	742.798	23.9612		31.7454
		884	856.934	26.7792	838.013	22.649	1282.35	32.0587	1038.82	21.642	2302.86	51.1746	2045.29	63.9153	996.704	35.5966	598.755	24.9481	758.057	27.0735	532.227	18.3526	743.408	23.9809		31.6519
		884.5	855.713	26.741	837.402	22.6325	1286.01	32.1503	1040.65	21.6802	2305.3	51.2288	2050.78	64.0869	996.094	35.5748	591.431	24.6429	761.108	27.1824	539.551	18.6052	753.174	24.2959		31.711
		885	857.544	26.7982	850.83	22.9954	1285.4	32.135	1040.04	21.6675	2325.44	51.6764	2052.61	64.1441	1001.59	35.771	598.145	24.9227	766.602	27.3786	536.499	18.5	755.005	24.355		31.8495
		885.5	861.206	26.9127	848.389	22.9294	1290.89	32.2723	1044.92	21.7692	2318.73	51.5272	2091.06	65.3458	994.873	35.5312	592.041	24.6684	776.978	27.7492	530.396	18.2895	734.253	23.6856		31.88
		886	864.258	27.0081	844.727	22.8304	1284.79	32.1198	1040.65	21.6802	2324.22	51.6493	2076.42	64.888	986.328	35.226	595.703	24.821	772.705	27.5966	537.72	18.5421	739.746	23.8628		31.8386
		886.5	867.92	27.1225	834.961	22.5665	1295.17	32.3792	1039.43	21.6548	2324.83	51.6629	2059.94	64.373	986.938	35.2478	593.872	24.7447	773.315	27.6184	537.109	18.521	749.512	24.1778		31.8244
		887	869.751	27.1797	837.402	22.6325	1286.62	32.1655	1036.99	21.6039	2327.27	51.7171	2073.97	64.8117	988.77	35.3132	590.82	24.6175	773.315	27.6184	525.513	18.1211	745.239	24.04		31.8019
		887.5	870.972	27.2179	847.168	22.8964	1286.01	32.1503	1053.47	21.9472	2349.24	52.2054	2077.03	64.9071	1002.81	35.8146	596.313	24.8464	774.536	27.662	523.682	18.058	739.746	23.8628		31.9607
		888	863.037	26.9699	855.103	23.1109	1297	32.4249	1055.91	21.9981	2352.91	52.2868	2088.62	65.2695	997.314	35.6184	592.651	24.6938	776.367	27.7274	524.292	18.079	747.07	24.099		32.0252
		888.5	872.192	27.256	847.168	22.8964	1297	32.4249	1052.25	21.9218	2349.24	52.2054	2086.18	65.1932	1000.37	35.7274	591.431	24.6429	765.991	27.3568	530.396	18.2895	749.512	24.1778		32.0084
		889	880.127	27.504	868.53	23.4738	1298.22	32.4554	1055.91	21.9981	2355.96	52.3546	2095.34	65.4793	1021.73	36.4903	592.651	24.6938	768.433	27.444	545.654	18.8157	747.07	24.099		32.2553
		889.5	877.686	27.4277	863.037	23.3253	1291.5	32.2876	1052.86	21.9345	2365.72	52.5716	2114.26	66.0706	1022.34	36.5121	592.041	24.6684	765.991	27.3568	548.096	18.8999	738.525	23.8234		32.2616
		890	878.296	27.4467	859.375	23.2264	1297	32.4249	1051.64	21.9091	2377.32	52.8293	2109.38	65.918	1018.07	36.3595	601.196	25.0498	765.991	27.3568	541.382	18.6683	740.967	23.9022		32.281
		890.5	871.582	27.2369	866.699	23.4243	1306.76	32.6691	1054.08	21.9599	2372.44	52.7208	2115.48	66.1087	1020.51	36.4467	604.248	25.177	764.16	27.2914	539.551	18.6052	753.174	24.2959		32.3578
		891	872.803	27.2751	856.323	23.1439	1307.98	32.6996	1055.3	21.9854	2370.61	52.6801	2125.85	66.433	1018.07	36.3595	610.352	25.4313	758.667	27.0952	540.771	18.6473	755.615	24.3747		32.375
		891.5	878.906	27.4658	864.258	23.3583	1307.37	32.6843	1057.13	22.0235	2383.42	52.965	2117.31	66.1659	1016.24	36.2941	604.248	25.177	764.771	27.3132	539.551	18.6052	749.512	24.1778		32.3846
		892	885.62	27.6756	864.258	23.3583	1314.09	32.8522	1054.08	21.9599	2395.63	53.2362	2129.52	66.5474	1015.01	36.2505	607.3	25.3042	764.771	27.3132	540.161	18.6262	745.239	24.04		32.4694
		892.5	877.075	27.4086	861.816	23.2923	1312.87	32.8217	1060.79	22.0998	2397.46	53.2769	2118.53	66.2041	1021.73	36.4903	595.703	24.821	771.484	27.553	545.654	18.8157	752.563	24.2762		32.46
		893	877.686	27.4277	872.192	23.5728	1312.26	32.8064	1068.73	22.2651	2410.89	53.5753	2128.3	66.5092	1027.22	36.6865	590.21	24.5921	765.381	27.335	554.81	19.1314	760.498	24.5322		32.5849
		893.5	894.775	27.9617	877.686	23.7212	1308.59	32.7148	1076.66	22.4304	2398.07	53.2905	2139.89	66.8716	1032.1	36.8609	594.482	24.7701	762.939	27.2478	555.42	19.1524	764.771	24.67		32.6992
		894	895.996	27.9999	867.31	23.4408	1308.59	32.7148	1071.17	22.316	2403.56	53.4125	2122.8	66.3376	1017.46	36.3377	588.379	24.5158	770.264	27.5094	551.147	19.0051	763.55	24.6306		32.5655
		894.5	897.827	28.0571	872.803	23.5893	1315.92	32.8979	1076.66	22.4304	2409.67	53.5482	2141.11	66.9098	1031.49	36.8391	599.365	24.9736	762.329	27.226	549.927	18.963	769.653	24.8275		32.7511
		895	897.827	28.0571	878.906	23.7542	1315.31	32.8827	1080.93	22.5194	2411.5	53.5889	2113.04	66.0324	1029.05	36.7519	609.131	25.3805	758.667	27.0952	544.434	18.7736	758.667	24.4731		32.6645
		895.5	909.424	28.4195	886.841	23.9687	1320.19	33.0048	1082.76	22.5576	2421.88	53.8194	2108.76	65.8989	1035.77	36.9917	595.703	24.821	759.888	27.1388	542.603	18.7104	762.939	24.611		32.722
		896	905.762	28.3051	888.062	24.0017	1320.19	33.0048	1084.59	22.5957	2428.59	53.9686	2129.52	66.5474	1038.82	37.1007	598.145	24.9227	762.939	27.2478	537.109	18.521	755.005	24.355		32.7791
		896.5	894.165	27.9427	889.282	24.0347	1316.53	32.9132	1088.87	22.6847	2441.41	54.2535	2138.06	66.8144	1041.87	37.2096	614.014	25.5839	777.588	27.771	543.823	18.7525	754.395	24.3353		32.936
		897	896.606	28.019	902.71	24.3976	1310.42	32.7606	1091.31	22.7356	2429.81	53.9958	2135.01	66.7191	1040.04	37.1443	613.403	25.5585	780.029	27.8582	542.603	18.7104	761.719	24.5716		32.9519
		897.5	903.32	28.2288	891.724	24.1006	1314.09	32.8522	1088.26	22.672	2437.13	54.1585	2152.1	67.2531	1032.1	36.8609	621.948	25.9145	783.691	27.989	548.706	18.9209	773.315	24.9457		33.0815
		898	914.307	28.5721	885.01	23.9192	1326.29	33.1573	1091.31	22.7356	2434.69	54.1043	2126.46	66.452	1030.27	36.7955	618.896	25.7874	780.029	27.8582	545.654	18.8157	768.433	24.7881		32.9987
		898.5	913.696	28.553	882.568	23.8532	1323.24	33.0811	1093.14	22.7737	2458.5	54.6332	2127.08	66.4711	1036.99	37.0353	609.131	25.3805	767.212	27.4004	546.265	18.8367	756.836	24.4141		32.9484
		899	911.865	28.4958	892.334	24.1171	1314.7	32.8674	1103.52	22.9899	2474.37	54.9859	2126.46	66.452	1033.94	36.9263	607.3	25.3042	767.822	27.4222	540.161	18.6262	772.705	24.926		33.0103
		899.5	908.203	28.3813	892.944	24.1336	1313.48	32.8369	1110.23	23.1298	2491.46	55.3657	2139.28	66.8526	1031.49	36.8391	612.183	25.5076	763.55	27.2696	546.265	18.8367	776.978	25.0638		33.1106
		900	911.255	28.4767	877.686	23.7212	1318.36	32.959	1117.55	23.2824	2492.68	55.3928	2146.61	67.0815	1036.38	37.0135	605.469	25.2279	773.315	27.6184	538.94	18.5842	766.602	24.7291		33.0988
		900.5	908.813	28.4004	891.724	24.1006	1314.09	32.8522	1116.94	23.2697	2485.96	55.2436	2178.96	68.0923	1039.43	37.1225	609.131	25.3805	777.588	27.771	531.616	18.3316	777.588	25.0835		33.2407
		901	900.879	28.1525	895.386	24.1996	1314.09	32.8522	1113.89	23.2061	2473.75	54.9723	2168.58	67.7681	1041.87	37.2096	615.845	25.6602	767.212	27.4004	538.94	18.5842	765.381	24.6897		33.1541
		901.5	904.541	28.2669	908.813	24.5625	1322.63	33.0658	1114.5	23.2188	2485.35	55.23	2167.97	67.749	1056.52	37.7328	615.234	25.6348	768.433	27.444	547.485	18.8788	770.874	24.8669		33.3319
		902	906.982	28.3432	907.593	24.5295	1328.12	33.2031	1114.5	23.2188	2495.12	55.447	2169.19	67.7872	1044.31	37.2968	618.896	25.7874	770.264	27.5094	562.744	19.405	767.822	24.7685		33.3905
		902.5	912.476	28.5149	903.931	24.4306	1330.57	33.2642	1117.55	23.2824	2499.39	55.542	2189.94	68.4357	1051.03	37.5366	615.845	25.6602	782.471	27.9454	554.199	19.1103	770.874	24.8669		33.5081
		903	912.476	28.5149	914.917	24.7275	1337.28	33.432	1120.61	23.3459	2498.17	55.5149	2190.55	68.4547	1057.13	37.7546	625	26.0417	776.978	27.7492	551.758	19.0261	771.484	24.8866		33.5862
		903.5	918.579	28.7056	914.917	24.7275	1333.62	33.3405	1125.49	23.4477	2510.38	55.7861	2205.2	68.9125	1055.3	37.6892	632.935	26.3723	776.978	27.7492	554.199	19.1103	771.484	24.8866		33.7025
		904	921.631	28.801	906.372	24.4965	1343.99	33.5999	1127.93	23.4985	2531.13	56.2473	2188.11	68.3784	1063.84	37.9944	626.831	26.118	775.146	27.6838	557.861	19.2366	768.433	24.7881		33.713
		904.5	936.89	29.2778	900.269	24.3316	1340.33	33.5083	1134.03	23.6257	2539.06	56.4236	2220.46	69.3893	1062.62	37.9508	618.286	25.7619	774.536	27.662	557.861	19.2366	773.926	24.9653		33.8303
		905	936.89	29.2778	899.658	24.3151	1335.45	33.3862	1134.03	23.6257	2529.3	56.2066	2226.56	69.5801	1069.95	38.2124	626.831	26.118	774.536	27.662	541.992	18.6894	767.822	24.7685		33.8038
		905.5	935.059	29.2206	914.917	24.7275	1340.33	33.5083	1129.76	23.5367	2534.79	56.3287	2197.88	68.6836	1065.06	38.038	631.104	26.296	780.64	27.88	537.109	18.521	772.705	24.926		33.7878
		906	941.772	29.4304	918.579	24.8265	1344.6	33.6151	1130.98	23.5621	2548.83	56.6406	2222.9	69.4656	1055.91	37.711	631.104	26.296	785.522	28.0544	537.72	18.5421	763.55	24.6306		33.8886
		906.5	947.266	29.6021	917.358	24.7935	1340.33	33.5083	1130.37	23.5494	2550.66	56.6813	2207.03	68.9697	1054.08	37.6456	621.338	25.8891	782.471	27.9454	545.044	18.7946	782.471	25.241		33.8745
		907	937.5	29.2969	915.527	24.744	1341.55	33.5388	1138.31	23.7147	2554.93	56.7763	2218.02	69.313	1060.18	37.8636	633.545	26.3977	776.978	27.7492	549.927	18.963	757.446	24.4338		33.8901
		907.5	933.838	29.1824	925.903	25.0244	1342.16	33.5541	1140.14	23.7528	2589.11	57.5358	2205.2	68.9125	1064.45	38.0162	641.479	26.7283	782.471	27.9454	554.199	19.1103	774.536	24.985		34.0679
		908	933.838	29.1824	925.903	25.0244	1352.54	33.8135	1134.03	23.6257	2592.16	57.6036	2218.63	69.3321	1057.13	37.7546	637.207	26.5503	783.691	27.989	557.861	19.2366	770.264	24.8472		34.0872
		908.5	944.824	29.5258	927.124	25.0574	1353.15	33.8287	1130.98	23.5621	2586.67	57.4816	2204.59	68.8934	1058.35	37.7982	635.376	26.474	791.016	28.2506	552.979	19.0682	777.588	25.0835		34.093
		909	941.772	29.4304	928.345	25.0904	1361.08	34.0271	1126.71	23.4731	2567.14	57.0475	2199.1	68.7218	1065.67	38.0598	626.221	26.0925	786.743	28.098	550.537	18.984	772.095	24.9063		33.9937
		909.5	941.772	29.4304	924.072	24.9749	1363.53	34.0881	1131.59	23.5748	2575.68	57.2374	2229.61	69.6754	1063.84	37.9944	628.052	26.1688	791.016	28.2506	549.927	18.963	777.588	25.0835		34.131
		910	938.721	29.335	917.358	24.7935	1357.42	33.9355	1140.75	23.7656	2576.29	57.251	2222.9	69.4656	1080.93	38.6047	631.714	26.3214	783.081	27.9672	550.537	18.984	784.912	25.3197		34.1585
		910.5	938.721	29.335	925.293	25.0079	1363.53	34.0881	1143.19	23.8164	2579.35	57.3188	2225.95	69.561	1076.05	38.4304	627.441	26.1434	787.354	28.1198	554.199	19.1103	783.081	25.2607		34.1993
		911	941.772	29.4304	939.941	25.4038	1363.53	34.0881	1143.19	23.8164	2589.72	57.5494	2241.82	70.0569	1073.61	38.3432	627.441	26.1434	795.898	28.4249	571.289	19.6996	797.119	25.7135		34.4245
		911.5	941.162	29.4113	941.162	25.4368	1370.24	34.256	1145.63	23.8673	2600.1	57.7799	2229.61	69.6754	1077.88	38.4957	631.104	26.296	791.626	28.2724	565.796	19.5102	805.054	25.9695		34.4519
		912	943.604	29.4876	947.266	25.6018	1368.41	34.2102	1145.63	23.8673	2613.53	58.0783	2255.25	70.4765	1075.44	38.4086	623.169	25.9654	798.34	28.5121	551.758	19.0261	797.119	25.7135		34.4861
		912.5	957.031	29.9072	942.993	25.4863	1363.53	34.0881	1149.29	23.9436	2611.69	58.0377	2232.67	69.7708	1084.59	38.7355	628.052	26.1688	799.561	28.5557	539.551	18.6052	786.133	25.3591		34.4235
		913	950.317	29.6974	933.838	25.2389	1359.86	33.9966	1149.9	23.9563	2626.34	58.3632	2240.6	70.0188	1088.26	38.8663	620.117	25.8382	798.95	28.5339	540.771	18.6473	781.25	25.2016		34.3962
		913.5	952.148	29.7546	935.059	25.2719	1365.36	34.1339	1149.9	23.9563	2645.26	58.7836	2254.64	70.4575	1077.88	38.4957	630.493	26.2705	795.288	28.4031	545.044	18.7946	774.536	24.985		34.4824
		914	955.811	29.8691	945.435	25.5523	1364.75	34.1187	1151.12	23.9817	2637.33	58.6073	2263.18	70.7245	1096.8	39.1715	626.831	26.118	801.392	28.6211	563.965	19.4471	776.978	25.0638		34.6614
		914.5	957.031	29.9072	927.734	25.0739	1362.92	34.0729	1154.79	24.058	2623.29	58.2954	2269.29	70.9152	1101.07	39.3241	621.338	25.8891	789.795	28.207	563.965	19.4471	780.64	25.1819		34.5792
		915	960.083	30.0026	924.683	24.9914	1364.75	34.1187	1152.34	24.0072	2638.55	58.6344	2262.57	70.7054	1090.09	38.9317	626.221	26.0925	790.405	28.2288	557.251	19.2156	791.016	25.5166		34.5859
		915.5	955.2	29.85	936.279	25.3048	1366.58	34.1644	1147.46	23.9054	2652.59	58.9464	2256.47	70.5147	1104.74	39.4549	614.624	25.6093	790.405	28.2288	553.589	19.0893	791.626	25.5363		34.6004
		916	958.862	29.9644	944.214	25.5193	1366.58	34.1644	1150.51	23.969	2653.2	58.96	2276	71.125	1094.36	39.0843	617.065	25.7111	789.795	28.207	556.641	19.1945	781.86	25.2213		34.6473
		916.5	957.642	29.9263	960.693	25.9647	1361.69	34.0424	1159.67	24.1597	2655.64	59.0142	2258.91	70.591	1091.31	38.9753	617.676	25.7365	786.743	28.098	543.213	18.7315	787.964	25.4182		34.6052
		917	963.745	30.117	966.187	26.1131	1365.36	34.1339	1165.16	24.2742	2661.13	59.1363	2263.18	70.7245	1102.29	39.3677	630.493	26.2705	789.795	28.207	542.603	18.7104	788.574	25.4379		34.7721
		917.5	968.628	30.2696	965.576	26.0967	1372.07	34.3018	1170.65	24.3886	2683.11	59.6246	2296.75	71.7735	1109.62	39.6293	640.259	26.6774	786.133	28.0762	547.485	18.8788	787.354	25.3985		35.0104
		918	974.731	30.4604	961.914	25.9977	1371.46	34.2865	1170.65	24.3886	2672.12	59.3804	2292.48	71.64	1111.45	39.6946	635.986	26.4994	798.34	28.5121	546.875	18.8578	794.067	25.6151		35.0302
		918.5	971.68	30.365	951.538	25.7172	1374.51	34.3628	1172.49	24.4268	2680.66	59.5703	2291.26	71.6019	1116.94	39.8908	621.338	25.8891	795.288	28.4031	545.044	18.7946	787.964	25.4182		34.9491
		919	976.562	30.5176	950.317	25.6843	1372.68	34.317	1177.37	24.5285	2692.26	59.828	2294.92	71.7163	1108.4	39.5857	620.117	25.8382	804.443	28.7301	549.927	18.963	801.392	25.8513		35.0509
		919.5	966.797	30.2124	955.2	25.8162	1378.17	34.4543	1176.15	24.5031	2703.25	60.0722	2296.75	71.7735	1114.5	39.8036	626.831	26.118	811.768	28.9917	552.368	19.0472	794.067	25.6151		35.1279
		920	974.731	30.4604	960.693	25.9647	1387.94	34.6985	1179.2	24.5667	2703.25	60.0722	2286.38	71.4493	1107.79	39.5639	617.676	25.7365	807.495	28.8391	549.927	18.963	801.392	25.8513		35.1059
		920.5	976.562	30.5176	969.849	26.2121	1382.45	34.5612	1179.2	24.5667	2702.03	60.045	2313.84	72.3076	1107.18	39.5421	609.741	25.4059	820.312	29.2969	542.603	18.7104	798.95	25.7726		35.1762
		921	974.121	30.4413	968.018	26.1626	1387.94	34.6985	1177.37	24.5285	2708.13	60.1807	2297.97	71.8117	1113.28	39.76	608.521	25.355	805.664	28.7737	540.771	18.6473	803.833	25.9301		35.1172
		921.5	974.731	30.4604	955.2	25.8162	1380.62	34.5154	1179.2	24.5667	2710.57	60.2349	2304.08	72.0024	1098.63	39.2369	619.507	25.8128	809.326	28.9045	539.551	18.6052	790.405	25.4969		35.0593
		922	974.121	30.4413	960.693	25.9647	1381.84	34.5459	1186.52	24.7192	2713.01	60.2892	2295.53	71.7354	1103.52	39.4113	616.455	25.6856	818.481	29.2315	536.499	18.5	796.509	25.6938		35.1107
		922.5	978.394	30.5748	966.797	26.1296	1384.28	34.6069	1192.63	24.8464	2722.78	60.5062	2300.42	71.888	1107.18	39.5421	614.624	25.6093	822.144	29.3623	543.213	18.7315	784.302	25.3001		35.1906
		923	974.121	30.4413	961.304	25.9812	1382.45	34.5612	1192.63	24.8464	2727.05	60.6011	2318.73	72.4602	1120	39.9998	612.183	25.5076	818.481	29.2315	537.72	18.5421	787.354	25.3985		35.2337
		923.5	985.718	30.8037	979.614	26.4761	1380	34.5001	1193.85	24.8718	2724	60.5333	2312.62	72.2694	1112.06	39.7164	614.624	25.6093	822.144	29.3623	556.641	19.1945	793.457	25.5954		35.3575
		924	990.601	30.9563	971.069	26.2451	1389.77	34.7443	1195.07	24.8973	2744.75	60.9945	2313.84	72.3076	1110.84	39.6729	615.234	25.6348	810.547	28.9481	557.861	19.2366	802.002	25.871		35.4098
		924.5	990.601	30.9563	976.562	26.3936	1388.55	34.7137	1193.85	24.8718	2736.82	60.8181	2330.93	72.8416	1119.38	39.978	609.741	25.4059	812.988	29.0353	554.81	19.1314	808.105	26.0679		35.474
		925	979.614	30.6129	983.887	26.5915	1384.89	34.6222	1192.63	24.8464	2739.87	60.886	2340.09	73.1277	1120.61	40.0216	623.169	25.9654	811.157	28.9699	548.096	18.8999	820.923	26.4814		35.5477
		925.5	980.835	30.6511	982.056	26.542	1389.77	34.7443	1201.17	25.0244	2744.75	60.9945	2342.53	73.204	1115.72	39.8472	626.221	26.0925	806.274	28.7955	559.082	19.2787	811.157	26.1664		35.5764
		926	988.159	30.88	994.263	26.872	1388.55	34.7137	1197.51	24.9481	2755.13	61.225	2351.68	73.4901	1130.98	40.3922	640.259	26.6774	805.664	28.7737	551.758	19.0261	816.04	26.3239		35.7566
		926.5	989.99	30.9372	992.432	26.8225	1388.55	34.7137	1192.63	24.8464	2759.4	61.32	2340.09	73.1277	1129.76	40.3486	629.883	26.2451	812.988	29.0353	565.796	19.5102	819.092	26.4223		35.7572
		927	986.938	30.8418	994.873	26.8885	1395.26	34.8816	1190.8	24.8082	2756.96	61.2657	2348.63	73.3948	1130.98	40.3922	630.493	26.2705	815.43	29.1225	563.354	19.426	820.312	26.4617		35.7958
		927.5	991.821	30.9944	987.549	26.6905	1399.54	34.9884	1195.07	24.8973	2766.11	61.4692	2328.49	72.7654	1132.2	40.4358	624.39	26.0162	821.533	29.3405	554.199	19.1103	815.43	26.3042		35.7284
		928	993.042	31.0326	994.263	26.872	1393.43	34.8358	1203	25.0626	2785.03	61.8896	2349.24	73.4138	1134.64	40.523	633.545	26.3977	816.04	29.1443	547.485	18.8788	817.261	26.3632		35.8558
		928.5	1000.98	31.2805	991.211	26.7895	1407.47	35.1868	1196.29	24.9227	2812.5	62.5	2315.67	72.3648	1148.68	41.0243	645.142	26.8809	817.261	29.1879	554.81	19.1314	821.533	26.5011		35.9791
		929	1005.86	31.4331	995.483	26.905	1403.2	35.08	1190.19	24.7955	2798.46	62.188	2342.53	73.204	1151.73	41.1333	632.324	26.3468	813.599	29.0571	552.979	19.0682	802.002	25.871		35.9166
		929.5	1009.52	31.5475	1003.42	27.1194	1399.54	34.9884	1204.83	25.1007	2801.51	62.2559	2354.13	73.5664	1137.7	40.632	625	26.0417	825.195	29.4713	551.147	19.0051	815.43	26.3042		36.003
		930	1007.08	31.4713	997.314	26.9544	1398.93	34.9731	1209.11	25.1897	2789.31	61.9846	2352.91	73.5283	1140.14	40.7192	623.169	25.9654	823.975	29.4277	554.199	19.1103	806.885	26.0285		35.9411
		930.5	1007.08	31.4713	986.328	26.6575	1397.09	34.9274	1210.94	25.2279	2788.7	61.971	2359.62	73.7381	1130.37	40.3704	627.441	26.1434	817.871	29.2097	557.861	19.2366	801.392	25.8513		35.8913
		931	1000.98	31.2805	986.328	26.6575	1400.15	35.0037	1212.77	25.266	2808.23	62.4051	2374.88	74.2149	1146.85	40.9589	640.259	26.6774	826.416	29.5149	568.237	19.5944	800.781	25.8317		36.1277
		931.5	1004.03	31.3759	993.042	26.839	1410.52	35.2631	1218.87	25.3932	2831.42	62.9205	2357.79	73.6809	1146.85	40.9589	646.362	26.9318	819.092	29.2533	561.523	19.3629	820.312	26.4617		36.2219
		932	1002.81	31.3377	998.535	26.9874	1405.64	35.141	1220.09	25.4186	2821.66	62.7035	2369.38	74.0433	1138.92	40.6756	637.817	26.5757	821.533	29.3405	569.458	19.6365	823.975	26.5798		36.2218
		932.5	1006.47	31.4522	1004.64	27.1524	1409.91	35.2478	1216.43	25.3423	2827.76	62.8391	2382.2	74.4438	1138.31	40.6538	633.545	26.3977	827.637	29.5585	567.627	19.5733	819.702	26.442		36.2821
		933	1013.79	31.6811	1004.64	27.1524	1423.95	35.5988	1220.7	25.4313	2832.64	62.9476	2373.05	74.1577	1148.07	41.0025	645.142	26.8809	826.416	29.5149	561.523	19.3629	823.364	26.5601		36.39
		933.5	1021.12	31.9099	1009.52	27.2844	1430.66	35.7666	1229.86	25.622	2828.98	62.8662	2361.45	73.7953	1140.14	40.7192	653.687	27.2369	829.468	29.6238	569.458	19.6365	822.754	26.5404		36.4547
		934	1019.29	31.8527	1007.08	27.2184	1428.22	35.7056	1237.79	25.7874	2839.97	63.1104	2362.67	73.8335	1142.58	40.8064	646.362	26.9318	834.961	29.82	571.289	19.6996	810.547	26.1467		36.4466
		934.5	1018.07	31.8146	1011.35	27.3339	1420.29	35.5072	1234.13	25.7111	2847.29	63.2731	2373.05	74.1577	1138.92	40.6756	645.142	26.8809	838.013	29.929	576.782	19.889	831.299	26.8161		36.5444
		935	1016.85	31.7764	1011.96	27.3503	1423.34	35.5835	1225.59	25.533	2864.99	63.6664	2396.85	74.9016	1146.24	40.9372	640.259	26.6774	834.961	29.82	567.627	19.5733	820.923	26.4814		36.5728
		935.5	1016.85	31.7764	1021.12	27.5978	1425.17	35.6293	1235.96	25.7492	2869.87	63.775	2411.5	75.3593	1156.01	41.2859	638.428	26.6012	828.857	29.6021	566.406	19.5312	812.988	26.2254		36.6484
		936	1013.79	31.6811	1015.62	27.4493	1423.34	35.5835	1237.79	25.7874	2869.87	63.775	2431.64	75.9888	1152.34	41.1551	653.076	27.2115	833.13	29.7546	574.951	19.8259	820.923	26.4814		36.7903
		936.5	1011.96	31.6238	1008.91	27.2679	1427.61	35.6903	1234.74	25.7238	2884.52	64.1005	2422.49	75.7027	1156.01	41.2859	650.635	27.1098	838.623	29.9508	571.289	19.6996	833.74	26.8948		36.8227
		937	1016.24	31.7574	1029.66	27.8287	1433.11	35.8276	1242.68	25.8891	2883.91	64.0869	2416.38	75.5119	1157.84	41.3513	638.428	26.6012	839.233	29.9726	571.899	19.7207	820.923	26.4814		36.8208
		937.5	1024.78	32.0244	1016.85	27.4823	1442.87	36.0718	1240.23	25.8382	2879.03	63.9784	2429.2	75.9125	1171.26	41.8309	629.272	26.2197	830.078	29.6456	570.068	19.6575	833.74	26.8948		36.8687
		938	1028.44	32.1388	1021.73	27.6143	1449.58	36.2396	1242.07	25.8764	2892.46	64.2768	2428.59	75.8934	1160.28	41.4385	638.428	26.6012	835.571	29.8418	570.068	19.6575	846.558	27.3083		36.9897
		938.5	1029.66	32.177	1024.78	27.6968	1458.13	36.4532	1243.9	25.9145	2907.1	64.6023	2437.74	76.1795	1162.72	41.5257	642.7	26.7792	834.351	29.7982	560.303	19.3208	830.688	26.7964		37.0221
		939	1031.49	32.2342	1016.24	27.4658	1458.74	36.4685	1244.51	25.9272	2905.27	64.5616	2438.35	76.1986	1160.89	41.4603	650.635	27.1098	838.013	29.929	570.068	19.6575	819.092	26.4223		37.0395
		939.5	1032.71	32.2723	1019.9	27.5648	1462.4	36.5601	1247.56	25.9908	2902.22	64.4938	2444.46	76.3893	1156.01	41.2859	644.531	26.8555	836.182	29.8636	566.406	19.5312	819.092	26.4223		37.0209
		940	1038.82	32.4631	1024.78	27.6968	1463.01	36.5753	1252.44	26.0925	2904.05	64.5345	2440.8	76.2749	1167.6	41.7001	646.973	26.9572	833.13	29.7546	568.848	19.6154	826.416	26.6586		37.1203
		940.5	1047.97	32.7492	1030.88	27.8617	1462.4	36.5601	1257.93	26.207	2921.75	64.9278	2435.91	76.1223	1168.82	41.7437	646.362	26.9318	828.857	29.6021	566.406	19.5312	814.819	26.2845		37.1383
		941	1036.38	32.3868	1035.77	27.9937	1458.13	36.4532	1256.1	26.1688	2932.13	65.1584	2437.74	76.1795	1164.55	41.5911	632.324	26.3468	822.754	29.3841	556.641	19.1945	822.144	26.5208		37.0343
		941.5	1027.22	32.1007	1029.05	27.8122	1458.13	36.4532	1264.65	26.3468	2928.47	65.077	2438.96	76.2177	1166.99	41.6783	639.038	26.6266	842.896	30.1034	563.354	19.426	827.637	26.698		37.14
		942	1026.61	32.0816	1024.78	27.6968	1455.08	36.377	1267.09	26.3977	2940.06	65.3347	2446.29	76.4465	1167.6	41.7001	641.479	26.7283	838.623	29.9508	568.848	19.6154	822.754	26.5404		37.1699
		942.5	1029.66	32.177	1037.6	28.0432	1459.96	36.499	1267.7	26.4104	2938.84	65.3076	2467.04	77.095	1176.15	42.0053	632.935	26.3723	829.468	29.6238	574.341	19.8049	822.754	26.5404		37.2617
		943	1029.05	32.1579	1035.77	27.9937	1461.79	36.5448	1272.58	26.5121	2963.26	65.8502	2458.5	76.828	1181.03	42.1797	632.935	26.3723	827.637	29.5585	576.172	19.868	826.416	26.6586		37.3203
		943.5	1027.83	32.1198	1043.7	28.2081	1466.67	36.6669	1274.41	26.5503	2963.87	65.8637	2453.61	76.6754	1191.41	42.5502	642.7	26.7792	832.52	29.7328	577.393	19.9101	821.533	26.5011		37.4143
		944	1032.1	32.2533	1042.48	28.1751	1469.12	36.7279	1270.75	26.474	2964.48	65.8773	2472.53	77.2667	1178.59	42.0925	659.18	27.4658	840.454	30.0162	578.613	19.9522	839.844	27.0917		37.5812
		944.5	1033.33	32.2914	1051.64	28.4226	1470.95	36.7737	1275.63	26.5757	2955.32	65.6738	2449.95	76.561	1181.64	42.2015	657.349	27.3895	844.116	30.147	593.262	20.4573	836.792	26.9933		37.5897
		945	1032.71	32.2723	1047.97	28.3236	1474.61	36.8652	1286.62	26.8046	2963.26	65.8502	2449.95	76.561	1193.24	42.6156	650.024	27.0844	848.389	30.2996	590.21	20.3521	844.727	27.2492		37.6616
		945.5	1051.03	32.8445	1047.97	28.3236	1475.83	36.8958	1287.84	26.83	2964.48	65.8773	2479.25	77.4765	1197.51	42.7682	654.907	27.2878	839.844	29.9944	576.172	19.868	840.454	27.1114		37.7525
		946	1047.36	32.7301	1054.08	28.4886	1479.49	36.9873	1287.23	26.8173	2963.87	65.8637	2473.75	77.3048	1190.19	42.5066	649.414	27.0589	837.402	29.9072	582.886	20.0995	837.402	27.013		37.707
		946.5	1035.16	32.3486	1051.64	28.4226	1484.99	37.1246	1275.02	26.563	2961.43	65.8095	2471.31	77.2285	1192.63	42.5938	651.245	27.1352	841.675	30.0598	590.82	20.3731	838.013	27.0327		37.6992
		947	1038.21	32.444	1054.69	28.5051	1491.09	37.2772	1273.8	26.5376	2973.02	66.0672	2491.46	77.858	1191.41	42.5502	633.545	26.3977	845.947	30.2124	592.651	20.4363	848.389	27.3674		37.7866
		947.5	1050.42	32.8255	1058.96	28.6205	1489.26	37.2314	1278.69	26.6393	2983.4	66.2977	2478.03	77.4384	1188.35	42.4412	647.583	26.9826	847.778	30.2778	581.665	20.0574	842.896	27.1902		37.8184
		948	1058.35	33.0734	1066.28	28.8185	1486.21	37.1552	1278.69	26.6393	2996.22	66.5826	2473.75	77.3048	1200.56	42.8772	644.531	26.8555	842.896	30.1034	584.717	20.1626	830.078	26.7767		37.8499
		948.5	1057.74	33.0544	1066.28	28.8185	1478.27	36.9568	1276.86	26.6012	2981.57	66.2571	2492.68	77.8961	1203	42.9644	643.921	26.83	842.896	30.1034	582.886	20.0995	828.247	26.7176		37.8454
		949	1064.45	33.2642	1052.86	28.4556	1489.26	37.2314	1278.69	26.6393	2998.66	66.6368	2502.44	78.2013	1203	42.9644	657.349	27.3895	843.506	30.1252	581.665	20.0574	838.013	27.0327		37.9998
		949.5	1060.18	33.1306	1046.14	28.2741	1487.43	37.1857	1284.18	26.7537	3001.71	66.7046	2504.27	78.2585	1206.67	43.0952	664.673	27.6947	844.116	30.147	573.73	19.7838	836.182	26.9736		38.0001
		950	1057.13	33.0353	1055.3	28.5216	1485.6	37.1399	1289.67	26.8682	3010.86	66.9081	2503.05	78.2204	1206.67	43.0952	660.4	27.5167	844.727	30.1688	587.158	20.2468	844.116	27.2296		38.0864
		950.5	1055.3	32.9781	1054.08	28.4886	1484.99	37.1246	1285.4	26.7792	3012.7	66.9488	2499.39	78.1059	1204.83	43.0298	653.076	27.2115	847.168	30.256	584.717	20.1626	822.754	26.5404		37.966
		951	1060.18	33.1306	1065.06	28.7855	1499.63	37.4908	1283.57	26.741	3024.9	67.2201	2489.01	77.7817	1201.78	42.9208	649.414	27.0589	850.22	30.365	579.224	19.9732	831.299	26.8161		38.0258
		951.5	1066.28	33.3214	1069.34	28.901	1499.63	37.4908	1290.89	26.8936	3035.28	67.4506	2498.17	78.0678	1212.16	43.2914	663.452	27.6438	846.558	30.2342	585.327	20.1837	838.013	27.0327		38.2283
		952	1066.89	33.3405	1074.22	29.0329	1499.63	37.4908	1297	27.0208	3059.69	67.9932	2504.27	78.2585	1223.14	43.6837	662.231	27.593	845.337	30.1906	585.327	20.1837	845.337	27.2689		38.3688
		952.5	1077.88	33.6838	1069.34	28.901	1500.85	37.5214	1306.15	27.2115	3057.25	67.9389	2518.31	78.6972	1221.31	43.6183	657.349	27.3895	834.961	29.82	602.417	20.773	852.051	27.4855		38.4582
		953	1071.17	33.474	1077.88	29.1319	1498.41	37.4603	1308.59	27.2624	3067.02	68.1559	2526.86	78.9642	1210.94	43.2478	659.79	27.4913	836.792	29.8854	596.924	20.5836	858.154	27.6824		38.4854
		953.5	1074.83	33.5884	1071.17	28.9505	1502.08	37.5519	1309.81	27.2878	3056.03	67.9118	2525.02	78.907	1215.21	43.4004	656.128	27.3387	845.947	30.2124	608.521	20.9835	859.375	27.7218		38.5322
		954	1063.84	33.2451	1065.06	28.7855	1492.92	37.323	1313.48	27.3641	3056.64	67.9253	2539.67	79.3648	1222.53	43.6619	649.414	27.0589	841.064	30.038	604.858	20.8572	866.089	27.9384		38.5057
		954.5	1068.12	33.3786	1073.61	29.0164	1498.41	37.4603	1309.2	27.2751	3060.3	68.0067	2553.1	79.7844	1212.16	43.2914	648.193	27.0081	844.727	30.1688	604.248	20.8361	865.479	27.9187		38.5586
		955	1073.61	33.5503	1085.82	29.3464	1499.02	37.4756	1317.75	27.4531	3081.05	68.4679	2548.22	79.6318	1209.11	43.1824	653.076	27.2115	842.285	30.0816	599.976	20.6888	846.558	27.3083		38.5816
		955.5	1073	33.5312	1088.26	29.4123	1497.8	37.4451	1315.92	27.415	3087.16	68.6035	2544.56	79.5174	1205.44	43.0516	656.128	27.3387	845.947	30.2124	614.014	21.1729	852.051	27.4855		38.6532
		956	1071.78	33.493	1085.82	29.3464	1488.04	37.2009	1318.97	27.4785	3073.73	68.3051	2534.18	79.1931	1204.83	43.0298	641.479	26.7283	852.661	30.4522	608.521	20.9835	847.168	27.328		38.5035
		956.5	1085.21	33.9127	1085.82	29.3464	1499.63	37.4908	1325.07	27.6057	3092.65	68.7256	2537.84	79.3076	1195.07	42.681	655.518	27.3132	848.389	30.2996	598.755	20.6467	844.727	27.2492		38.598
		957	1087.04	33.9699	1069.34	28.901	1515.5	37.8876	1322.63	27.5548	3114.62	69.2139	2569.58	80.2994	1196.29	42.7246	661.011	27.5421	853.882	30.4958	593.262	20.4573	847.168	27.328		38.7613
		957.5	1083.98	33.8745	1077.88	29.1319	1514.28	37.8571	1320.19	27.504	3112.79	69.1732	2557.98	79.937	1197.51	42.7682	658.569	27.4404	847.778	30.2778	594.482	20.4994	861.816	27.8005		38.7513
		958	1083.37	33.8554	1076.66	29.0989	1510.01	37.7502	1326.29	27.6311	3114.01	69.2003	2567.14	80.2231	1219.48	43.5529	651.855	27.1606	850.83	30.3868	593.872	20.4783	860.596	27.7612		38.8272
		958.5	1087.04	33.9699	1073.61	29.0164	1514.89	37.8723	1336.67	27.8473	3157.96	70.1769	2564.7	80.1468	1223.75	43.7055	652.466	27.1861	847.778	30.2778	597.534	20.6046	864.258	27.8793		38.9712
		959	1085.82	33.9317	1076.05	29.0824	1502.08	37.5519	1336.06	27.8346	3145.14	69.892	2589.11	80.9097	1221.31	43.6183	657.349	27.3895	847.778	30.2778	596.924	20.5836	859.375	27.7218		38.9812
		959.5	1080.93	33.7791	1082.76	29.2639	1499.02	37.4756	1344.6	28.0126	3141.48	69.8107	2590.94	80.9669	1229.25	43.9017	654.907	27.2878	847.168	30.256	604.248	20.8361	855.103	27.584		39.0159
		960	1104.13	34.5039	1082.76	29.2639	1504.52	37.6129	1333.62	27.7837	3135.38	69.675	2589.11	80.9097	1235.35	44.1197	666.504	27.771	846.558	30.2342	595.093	20.5204	853.271	27.5249		39.0836
		960.5	1102.29	34.4467	1082.76	29.2639	1505.13	37.6282	1337.28	27.86	3159.18	70.204	2600.71	81.2721	1235.96	44.1415	653.687	27.2369	848.999	30.3214	590.21	20.3521	845.337	27.2689		39.0905
		961	1095.58	34.2369	1077.88	29.1319	1509.4	37.735	1342.16	27.9617	3157.96	70.1769	2611.08	81.5964	1226.2	43.7927	661.011	27.5421	860.596	30.7356	602.417	20.773	847.778	27.3477		39.1845
		961.5	1102.29	34.4467	1074.83	29.0494	1510.01	37.7502	1344.6	28.0126	3165.89	70.3532	2617.19	81.7871	1233.52	44.0543	661.011	27.5421	858.154	30.6484	600.586	20.7099	858.154	27.6824		39.276
		962	1104.13	34.5039	1085.82	29.3464	1505.13	37.6282	1349.49	28.1143	3168.33	70.4074	2596.44	81.1386	1231.69	43.9889	654.297	27.2624	856.323	30.583	608.521	20.9835	857.544	27.6627		39.2381
		962.5	1096.19	34.256	1093.14	29.5443	1511.84	37.796	1348.27	28.0889	3179.32	70.6516	2605.59	81.4247	1243.9	44.4249	654.907	27.2878	856.934	30.6048	609.131	21.0045	862.427	27.8202		39.3549
		963	1096.8	34.2751	1084.59	29.3134	1511.23	37.7808	1352.54	28.1779	3193.36	70.9635	2604.98	81.4056	1250.61	44.6647	657.349	27.3895	855.713	30.5612	600.586	20.7099	845.337	27.2689		39.3191
		963.5	1099.85	34.3704	1091.92	29.5113	1511.84	37.796	1350.71	28.1398	3208.01	71.2891	2610.47	81.5773	1235.35	44.1197	664.062	27.6693	861.816	30.7792	598.755	20.6467	853.882	27.5446		39.4039
		964	1105.96	34.5612	1090.7	29.4783	1504.52	37.6129	1359.25	28.3178	3197.02	71.0449	2620.24	81.8825	1233.52	44.0543	648.804	27.0335	863.647	30.8446	595.703	20.5415	859.985	27.7415		39.3739
		964.5	1109.62	34.6756	1083.98	29.2969	1502.69	37.5671	1362.3	28.3813	3197.02	71.0449	2624.51	82.016	1245.73	44.4903	642.09	26.7537	864.868	30.8881	598.755	20.6467	866.699	27.958		39.429
		965	1119.38	34.9808	1086.43	29.3629	1505.74	37.6434	1358.64	28.3051	3206.18	71.2484	2630	82.1877	1247.56	44.5557	655.518	27.3132	866.699	30.9535	596.924	20.5836	867.31	27.9777		39.5556
		965.5	1121.83	35.0571	1089.48	29.4453	1510.01	37.7502	1358.03	28.2923	3191.53	70.9229	2628.17	82.1304	1246.34	44.5121	654.907	27.2878	870.361	31.0843	593.872	20.4783	858.765	27.7021		39.5148
		966	1126.71	35.2097	1091.92	29.5113	1522.22	38.0554	1356.81	28.2669	3195.8	71.0178	2645.87	82.6836	1253.66	44.7736	648.193	27.0081	875.244	31.2587	598.755	20.6467	861.816	27.8005		39.6575
		966.5	1123.66	35.1143	1088.87	29.4288	1522.83	38.0707	1363.53	28.4068	3229.37	71.7638	2637.33	82.4165	1251.22	44.6865	652.466	27.1861	869.141	31.0407	596.313	20.5625	877.686	28.3124		39.7263
		967	1121.22	35.038	1090.09	29.4618	1522.83	38.0707	1358.03	28.2923	3253.78	72.3063	2643.43	82.6073	1248.78	44.5993	653.687	27.2369	858.154	30.6484	598.145	20.6257	863.647	27.8596		39.7042
		967.5	1126.1	35.1906	1100.46	29.7423	1529.54	38.2385	1373.29	28.6102	3253.17	72.2928	2643.43	82.6073	1260.99	45.0352	642.09	26.7537	863.647	30.8446	614.014	21.1729	863.647	27.8596		39.8498
		968	1121.83	35.0571	1101.68	29.7753	1533.2	38.3301	1380	28.7501	3263.55	72.5233	2636.11	82.3784	1253.66	44.7736	648.193	27.0081	867.31	30.9753	592.651	20.4363	863.647	27.8596		39.8061
		968.5	1128.54	35.2669	1103.52	29.8247	1535.64	38.3911	1381.84	28.7882	3264.77	72.5505	2642.82	82.5882	1253.66	44.7736	667.725	27.8219	864.868	30.8881	602.417	20.773	859.985	27.7415		39.9462
		969	1130.98	35.3432	1110.23	30.0062	1549.07	38.7268	1373.9	28.6229	3276.37	72.8082	2644.04	82.6263	1259.16	44.9698	663.452	27.6438	877.686	31.3459	598.145	20.6257	885.01	28.5487		40.1152
		969.5	1134.03	35.4385	1114.5	30.1217	1542.36	38.559	1370.85	28.5594	3240.36	72.0079	2649.54	82.798	1255.49	44.839	646.973	26.9572	881.348	31.4767	601.807	20.752	863.037	27.8399		39.9408
		970	1130.37	35.3241	1106.57	29.9072	1536.87	38.4216	1377.56	28.6992	3256.84	72.3741	2661.13	83.1604	1250	44.6429	667.725	27.8219	881.958	31.4985	604.248	20.8361	869.751	28.0565		40.0675
		970.5	1125.49	35.1715	1107.18	29.9237	1542.36	38.559	1374.51	28.6357	3263.55	72.5233	2662.96	83.2176	1267.7	45.275	661.621	27.5675	878.296	31.3677	610.962	21.0677	864.868	27.899		40.1098
		971	1127.32	35.2287	1108.4	29.9567	1536.87	38.4216	1376.95	28.6865	3269.04	72.6454	2674.56	83.58	1266.48	45.2314	654.907	27.2878	888.062	31.7165	609.741	21.0256	852.051	27.4855		40.1151
		971.5	1140.14	35.6293	1132.2	30.6001	1550.9	38.7726	1380.62	28.7628	3292.24	73.1608	2670.9	83.4656	1259.77	44.9916	666.504	27.771	878.906	31.3895	617.065	21.2781	853.882	27.5446		40.306
		972	1144.41	35.7628	1125.49	30.4186	1550.29	38.7573	1379.39	28.7374	3294.07	73.2015	2669.07	83.4084	1265.26	45.1878	657.959	27.415	870.972	31.1061	622.559	21.4675	866.089	27.9384		40.3092
		972.5	1137.08	35.5339	1121.83	30.3196	1549.68	38.7421	1373.9	28.6229	3294.07	73.2015	2658.08	83.065	1266.48	45.2314	659.18	27.4658	877.686	31.3459	623.169	21.4886	877.686	28.3124		40.3027
		973	1139.53	35.6102	1135.25	30.6825	1551.51	38.7878	1381.23	28.7755	3306.27	73.4728	2671.51	83.4846	1260.99	45.0352	661.621	27.5675	870.972	31.1061	615.234	21.215	877.686	28.3124		40.3682
		973.5	1138.92	35.5911	1129.76	30.5341	1556.4	38.9099	1383.06	28.8137	3313.6	73.6355	2669.68	83.4274	1258.54	44.948	679.932	28.3305	875.854	31.2805	613.403	21.1518	878.906	28.3518		40.4522
[truncated: 8,052 more rows]

## Sheet: Figure 1B Control
	2019_10_16_0001			2019_10_16_0003		2019_10_16_0007		2019_10_16_0008		2019_10_22_0011		2019_10_23_0000		2019_10_23_0001		2019_10_23_0009		2019_10_23_0011		2019_10_23_0015
[truncated: 10,001 more rows]

[truncated: 6 more sheets: Figure 1C, Figure 1E - + cAMP OA, Figure 1E  Control, Figure 1F, Figure 1H, Figure 1I]
