# Supplementary material for: Divergent regulation of KCNQ1/E1 by targeted recruitment of protein kinase A to distinct sites on the channel complex
Source: eLife. 2023 Aug 31;12:e83466. doi: 10.7554/eLife.83466 (PMC10499372; doi:10.7554/eLife.83466)
Supplement: Figure 2—source data 2. [file elife-83466-fig2-data2.zip]

Archive with 14 entries (14 files):
- Figure 2 - source data 2/Figure 2 - source data 2.pdf
- Figure 2 - source data 2/Figure 2B - Actin.scn
- Figure 2 - source data 2/Figure 2B - phosphoQ1.scn
- Figure 2 - source data 2/Figure 2B - Q1.scn
- Figure 2 - source data 2/Figure 2F - Actin.scn
- Figure 2 - source data 2/Figure 2F - phosphoQ1.scn
- Figure 2 - source data 2/Figure 2F - Q1.scn
- Figure 2 - source data 2.pdf
- Figure 2B - Actin.jpg
- Figure 2B - phosphoQ1.jpg
- Figure 2B - Q1.jpg
- Figure 2F - Actin.jpg
- Figure 2F - phosphoQ1.jpg
- Figure 2F - Q1.jpg
