# Supplementary material for: Divergent regulation of KCNQ1/E1 by targeted recruitment of protein kinase A to distinct sites on the channel complex
Source: eLife. 2023 Aug 31;12:e83466. doi: 10.7554/eLife.83466 (PMC10499372; doi:10.7554/eLife.83466)
Supplement: Figure 2—figure supplement 1—source data 1. [file elife-83466-fig2-figsupp1-data1.zip]

Archive with 4 entries (4 files):
- Figure 2 - figure supplement 1 full gels.docx
- IP_ut Q1E1YFPnanoca Q1E1yfppka_antica2.tif
- IP_ut Q1E1YFPnanoca Q1E1yfppka_antiYFP_WB_UT q1e1yfpnanoca Q1E1yfppka_antiyfp1.tif
- WB_ut Q1E1YFPnanoca Q1E1yfppka_antiactin.tif
