# Supplementary material for: Divergent regulation of KCNQ1/E1 by targeted recruitment of protein kinase A to distinct sites on the channel complex
Source: eLife. 2023 Aug 31;12:e83466. doi: 10.7554/eLife.83466 (PMC10499372; doi:10.7554/eLife.83466)
Supplement: Figure 6—source data 1. [file elife-83466-fig6-data1.zip]

Archive with 1 entries (1 files):
- Figure 6 - source data 1.xlsx
